# Supplementary material for: Clinicopathologic predictors of metastasis of different regional lymph nodes in patients intraoperatively diagnosed with stage-I non-small cell lung cancer
Source: BMC Cancer. 2019 May 14;19:444. doi: 10.1186/s12885-019-5632-2 (PMC6518627; doi:10.1186/s12885-019-5632-2)
Supplement: Supplementary file 1 — Support file containing the Age (G), cigarettes (0:negative, 1:positive), Alcohol (0:negative, 1:positive), chronic bronchitis (0:negative, 1:positive), diabetes (0:negative, 1:positive), tumor history (0:negative, 1:positive), tumor family history (0:negative, 1:positive), blood type (0:A,1:B,2:O,3:AB), Neutrophil(G), Lymphocyte(G), N/L(G), Platelet(G), Serum Albumin(G), ALP(G), Serum Globulin(G), Al/Gl ratio(G), APTT(G), PT(G), CEA(G), CYFRA211(G), NSE(G), Tumor size(G), Tumor location (0:right upper,1:right middle,2:right lower,3:left upper,4:left lower,5:Ipsilateral), Tumor location(G), Pathology (0:AdCa,1:SqCa,2:Adenocarcinoma in situ,3:other), Pathology(G),Grade (G), Pathological morphology (1:lepidic, 2:Acinar, 3:Micropapillary, 4:Papillary, 5:solid), Pathological morphology(G), Pulmonary membrane invasion (0:negative, 1:positive), Bronchial mucosa and cartilage invasion (0:negative, 1:positive), Vascular invasion (0:negative, 1:positive), Nerve invasion (0:negative, 1:positive), Lobe-specific mediastinal lymph nodes (1:metastasis 0:no metastasis),Lobe non-specific mediastinal lymph nodes (1:metastasis 0:no metastasis), skiping mediastinal lymph nodes (1:metastasis 0:no metastasis),2, 4station(1:metastasis 0:no metastasis),5, 6station(1:metastasis 0:no metastasis),7station(1:metastasis 0:no metastasis),8station(1:metastasis 0:no metastasis), 9station(1:metastasis 0:no metastasis), hilar lymph nodes (10 station)(1:metastasis 0:no metastasis), interlobe lymph nodes (11 station)(1,metastasis 0,no metastasis) described in categorical variables and Age ranges (yrs), number of cigarettes, Tumor size (cm). Neutrophil, Lymphocyte, N/L, Platelet, Serum Albumin, ALP, Serum Globulin, Al/Gl ratio, APTT, PT, CEA, CYFRA211, NSE described in continuous variables. (XLSX 173 kb) [file 12885_2019_5632_MOESM1_ESM.xlsx]

## Sheet: 赵飞0614
Patient ID	Age ranges (yrs)	Age (G)	cigarettes (0：negative， 1：positive)	number of cigarettes	Alcohol (0：negative， 1：positive)	chronic bronchitis(0：negative， 1：positive)	diabetes(0：negative， 1：positive)	tumor history(0：negative， 1：positive)	tumor family history(0：negative， 1：positive)	blood type (0:A,1:B,2:O,3:AB)	Neutrophil(G)	Lymphocyte(G)	N/L(G)	Platelet(G)	Serum Albumin(G)	ALP(G)	Serum Globulin(G)	Al/Gl ratio(G)	APTT(G)	PT(G)	CEA(G)	CYFRA211(G)	NSE(G)	Tumor size(G)	Tumor location（0:right upper,1:right middle,2:right lower,3:left upper,4:left lower,5:Ipsilateral)	Tumor location(G)	Pathology (0:AdCa,1:SqCa,2:Adenocarcinoma in situ,3:other)	Pathology(G)	Grade（G)	Pathological morphology（1:lepidic，2:Acinar，3:Micropapillary，4:Papillary，5:solid)	Pathological morphology（G)	Pulmonary membrane invasion(0：negative， 1：positive)	Bronchial mucosa and cartilage invasion(0：negative， 1：positive)	Vascular invasion(0：negative， 1：positive)	Nerve invasion(0：negative， 1：positive)	Lobe-specific mediastinal lymph nodes（1：metastasis 0：no metastasis）	Lobe non-specific mediastinal lymph nodes（1：metastasis 0：no metastasis）	skiping mediastinal lymph nodes（1：metastasis 0：no metastasis）	2，4station（1：metastasis 0：no metastasis）	5，6station（1：metastasis 0：no metastasis）	7station（1：metastasis 0：no metastasis）	8station（1：metastasis 0：no metastasis）	9station（1：metastasis 0：no metastasis）	hilar lymph nodes（10 station）（1：metastasis 0：no metastasis）	interlobe lymph nodes（11 station）（1：metastasis 0：no metastasis）	Tumor size（cm）	Neutrophil	Lymphocyte	N/L
1	21-30	0	0	0	0	0	0	0	0	3	1	1		1	1	1	1	1	0	0	0	0	0	0	0	0	0	0		2	1	0	0	0	0	0	0	0	0	0	0	0	0	0	0	0.8	3.93	2.66
2	21-30	0	0	0	0	0	0	0	0	3	0	0		0	1	0	1	0	1	1	0	0	0	0	0	0	2	1	0	0	0	0	0	0	0	0	0	0	0	0	0	0	0	0	0	0.6	3.09	0.96
3	21-30	0	0	0	0	0	0	1	1	0	1	1		0	0	0	1	0	0	0	0	0	1	0	3	1	0	0	0			0	0	0	0	0	0	0	0	0	0	0	0	0	0	0.6	3.51	2.06
4	21-30	0	1	100	0	0	0	0	0	0	0	0	1	0	1	0	0	1	1	1	0	0	1	0	0	0	2	1	0	0	0	0	0	0	0	0	0	0	0	0	0	0	0	0	0	1	3.14	1.74	1.8046
5	21-30	0	0	0	0	0	0	0	0	3	0	1	0	0	1	1	0	1	0	1	0	0	1	0	0	0	0	0	0	0	0	0	0	0	0	0	0	0	0	0	0	0	0	0	0	1	2.93	2.03	1.44335
6	21-30	0	0	0	0	0	0	0	0	2	0	1		1	0	0	1	0	1	1	0	0	0	0	0	0	0	0	0	0	0	0	0	0	0	0	0	0	0	0	0	0	0	0	0	1	2.84	2.35
7	31-40	0	0	0	0	0	0	0	0	2	1	1	0	0	0	1	1	0	0	0	0	0	0	0	4	1	0	0	0	2	1	0	0	0	0	0	0	0	0	0	0	0	0	0	0	1	3.52	2.77	1.27076
8	31-40	0	0	0	0	0	0	0	0	2	0	1		1	1	1	1	1	1	0	0	1	0	0	0	0	2	1	0	0	0	0	0	0	0	0	0	0	0	0	0	0	0	0	0	0.7	2.77	2.68
9	31-40	0	0	0	0	0	0	0	0	2	1	0	1	1	1	0	1	1	1	1	0	0	1	0	5	1	2	1	0	0	0	0	0	0	0	0	0	0	0	0	0	0	0	0	0	0.5	4.12	1.57	2.6242
10	31-40	0	0	0	0	0	0	0	1	2	1	0	1	0	1	0	1	1	1	0	0	0	1	0	0	0	2	1	0	0	0	0	0	0	0	0	0	0	0	0	0	0	0	0	0	0.8	7.28	0.91	8
11	31-40	0	0	0	0	0	0	0	0	1	1	1		0	1	0	1	1	1	0				0	4	1	2	1	0	0	0	0	0	0	0	0	0	0	0	0	0	0	0	0	0	0.45	5.09	2.33
12	31-40	0	0	0	0	0	0	0	0	1	0	0	0	0	1	0	0	1	0	1	0	1	1	0	3	1	2	1	0	0	0	0	0	0	0	0	0	0	0	0	0	0	0	0	0	0.6	2.55	1.51	1.68874
13	31-40	0	0	0	0	0	0	0	0	1	1	0	1	1	1	1	1	0	0	1	0	1	0	0	0	0	2	1	0	0	0	0	0	0	0	0	0	0	0	0	0	0	0	0	0	0.6	5.73	1.6	3.58125
14	31-40	0	0	0	0	0	0	0	0	1	1	0		0	1	0	1	0	1	0					4	1										0	0	0	0	0	0	0	0	0	0		4.09	1.33
15	31-40	0	0	0	0	0	0	0	0	2	0	0		0	0	0	0	1	1	0	1	1	1	1	5	1	0	0	1	2	1	0	1	1	1	1	1	0	1	0	1	0	0	1	0	3	1.81	0.92
16	31-40	0	0	0	0	0	0	0	0	1	0	1	0	1	0	0	1	0	1	1	1	0	0	0	2	1	0	0	0	2	1	0	0	0	0	0	0	0	0	0	0	0	0	0	0	0.5	2.82	2.28	1.23684
17	31-40	0	1	60	1	0	0	0	0	2	1	1		1	1	1	1	0	0	0	0	0	1	0	0	0	0	0	1	4	1		0	0	0	0	0	0	0	0	0	0	0	0	0	1.5	4.83	1.93
18	31-40	0	0	0	0	0	0	0	0	3	0	0		0	1	0	0	1	0	0	0	0	0	0	4	1	0	0	1	2	1	1	0	0	0	0	0	0	0	0	0	0	0	0	0	1.1	2.95	0.98
19	31-40	0	0	0	0	0	0	0	0	2	0	0		1	0	0	1	0	1	1	0	0	0	0	3	1	0	0	1	2	1	0	0	0	0	0	0	0	0	0	0	0	0	0	0	0.8	3.06	1.49
20	31-40	0	0	0	0	0	0	0	0	0	1	0		1	0	0	1	0	0	0				0	4	1	0	0	0			0	0	0	0	0	0	0	0	0	0	0	0	0	0	0.5	3.8	1.75
21	31-40	0	0	0	0	0	0	0	0	3	0	0	0	1	1	0	1	0	0	1	0	0	1	0	0	0	0	0	0	4	1	0	0	0	0	0	0	0	0	0	0	0	0	0	0	0.6	2.4	1.66	1.44578
22	31-40	0	1	100	1	0	0	0	0	2	0	0		0	1	1	1	1	1	0	0	0	1	0	0	0	0	0	1	2	1	0	0	0	0	0	0	0	0	0	0	0	0	0	0	0.8	3.22	1.54
23	31-40	0	0	0	0	0	0	0	0	0	0	0	1	0	1	0	0	1	1	0	0	0	1	0	2	1	2	1	1	0	0	0	0	0	0	0	0	0	0	0	0	0	0	0	0	0.5	2.3	1.15	2
24	31-40	0	0	0	0	0	0	0	0	2	1	0	1	1	1	0	1	1	1	0	0	0	0	0	0	0	2	1	0	0	0	0	0	0	0	0	0	0	0	0	0	0	0	0	0	0.4	5.21	0.96	5.42708
25	31-40	0	0	0	0	0	0	0	0	0	1	0		1	1	0	1	1	1	0					2	1						0	0	0	0	0	0	0	0	0	0	0	0	0	0		3.5	1.69
26	31-40	0	0	0	0	0	0	0	0	0	0	0		1	0	0	0	1	1	1	0	0	1	0	2	1	0	0	1	5	1	1	0	0	0	1	0	0	0	0	1	0	0	0	1	1	2.94	1.69
27	31-40	0	0	0	0	0	0	1	0	3	0	0		0	1	1	1	0	0	1	1	0	1	0	3	1	0	0	1	2	1	0	0	0	0	0	0	0	0	0	0	0	0	0	0	1.1	1.75	1.79
28	31-40	0	0	0	1	0	0	0	0	1	1	1		1	1	0	0	1	0	0	1	0	0	0	0	0	0	0	0	4	1	0	0	0	0	0	0	0	0	0	0	0	0	0	0	1	3.91	2.46
29	31-40	0	0	0	0	0	0	0	0	1	1	1	1	1	0	0	1	0	1	1	0	0	0	0	0	0	0	0	1	2	1		0	0	0	0	0	0	0	0	0	0	0	0	0	1.3	3.63	1.98	1.83333
30	31-40	0	0	0	0	0	0	0	0	3	0	1		0					1	0				0	6	1	2	1	0	0	0	0	0	0	0	0	0	0	0	0	0	0	0	0	0	0.7	2.27	2.04
31	31-40	0	0	0	0	0	0	0	0	1	0	0		0	0	0	0	0	1	1	0	0	0	0	0	0	0	0	0	0	0	0	0	0	0	0	0	0	0	0	0	0	0	0	0	0.6	2.81	1.21
32	31-40	0	0	0	0	0	0	0	0	1	0	0	1	0	1	1	0	1	1	1				1	2	1	0	0	1	5	1	0	1	0	0	0	0	0	0	0	0	0	0	0	0	2.5	3.08	1.12	2.75
33	31-40	0	0	0	0	0	0	0	0	1	0	0		1	0	0	1	0	1	0	1	0	0	1	1	1	0	0	1	4	1	0	0	0	0	0	0	0	0	0	0	0	0	0	0	4	3.09	1.49
34	31-40	0	0	0	0	0	0	0	0	0	0	1	0	0	1	0	1	0	1	1	0	1	0	0	4	1	0	0	1	1	1	0	0	0	0	0	0	0	0	0	0	0	0	0	0	0.8	2.59	2.12	1.2217
35	31-40	0	0	0	0	0	0	1	0	1	0	0		0	1	1	0	1	0	0	0	0	0	0	6	1	2	1	0	0	0	0	0	0	0	0	0	0	0	0	0	0	0	0	0	0.7	2	0.69
36	31-40	0	0	0	0	0	0	0	0	0	0	0	1	1	1	0	1	0	1	1	0	0	0	0	5	1	2	1	0	0	0	0	0	0	0	0	0	0	0	0	0	0	0	0	0	0.5	2.96	1.16	2.55172
37	31-40	0	0	0	0	0	0	0	0	0	0	0	0	0	1	0	0	1	1	1	0	0	0	0	4	1	2	1	0	0	0	0	0	0	0	0	0	0	0	0	0	0	0	0	0	0.8	1.52	1.66	0.915663
38	31-40	0	0	0	0	0	0	0	0	3	1	1		1	1	0	1	1	1	1	1	0	1	0	3	1	2	1	0	0	0	0	0	0	0	0	0	0	0	0	0	0	0	0	0	0.8	4.49	1.81
39	31-40	0	0	0	0	0	0	0	0	1	0	0		0	1	1	0	1	0	1	1	0	1	0	0	0	0	0	0	0	0	0	0	0	0	0	0	0	0	0	0	0	0	0	0	0.6	2.65	1.78
40	41-50	0	0	0	0	0	0	0	0	0	1	0	1	1	1	0	1	1	1	1	0	0	0	0	5	1	2	1	0	1	1	0	0	0	0	0	0	0	0	0	0	0	0	0	0	1	4.28	1.75	2.44571
41	41-50	0	0	0	0	0	0	0	0	1	0	0	1	0	1	0	0	1	1	1	0	0	0	0	5	1	3	1	0	0	0	0	0	0	0	0	1	1	0	0	0	0	1	0	0	0.4	3.4	1.49	2.28188
42	41-50	0	0	0	0	0	0	1	0	3	0	0	0	1	0	0	1	0	0	0	0	1	1	0	6	1	2	1	0	0	0	0	0	0	0	0	0	0	0	0	0	0	0	0	0	0.6	2.9	1.74	1.66667
43	41-50	0	0	0	0	0	0	0	0															0	2	1	2	1	0	0	0	0	0	0	0	0	0	0	0	0	0	0	0	0	0	0.8
44	41-50	0	0	0	0	0	0	0	0	2	0	0	0	0	0	0	0	1	1	1	0	0	0	0	6	1	0	0	0	0	0	0	0	0	0	0	0	0	0	0	0	0	0	0	0	0.5	2.33	1.62	1.43827
45	41-50	0	0	0	0	0	0	0	0	0	0	1		1	1	1	0	1	1	0	0	1	0	0	0	0	0	0	0	0	0	0	0	0	0	0	0	0	0	0	0	0	0	0	0	0.6	3.32	2.48
46	41-50	0	0	0	0	1	0	0	0	0	1	0		0	0	1	1	0	1	0				1	1	1	0	0	1	4	1	0	0	0	0	1	0	0	1	0	0	0	0	1	0	7	4.56	1.43
47	41-50	0	0	0	0	0	0	1	0	1	0	1		1	1	1	0	1	0	0	1	1	0	1	0	0	2	1	0	0	0	0	0	0	0	0	0	0	0	0	0	0	0	0	0	11	2.88	2.47
48	41-50	0	1	600	1	0	0	0	0	1	1	0		0	1	1	0	1	0	0				0	3	1	1	1	1	0	0	0	0	0	0	0	0	0	0	0	0	0	0	0	0	1.4	3.52	1.22
49	41-50	0	0	0	0	0	0	0	0	1	0	1	0	0					0	0	1	0	1	0	0	0	0	0	0	0	0	0	0	0	0	0	0	0	0	0	0	0	0	0	0	0.4	2.46	2.44	1.0082
50	41-50	0	0	0	0	0	0	0	0	0	1	1		1	1	0	1	1	0	0	0	1	1	1	6	1	0	0	1	4	1	0	0	0	0	0	0	0	0	0	0	0	0	0	0	2	3.5	2.45
51	41-50	0	0	0	0	0	0	0	0	0	1	0	1	1	1	0	1	0	0	1	0	1	0	1	6	1	0	0	1	4	1	0	0	0	0	1	0	0	0	0	1	0	0	0	1	2.5	6.82	1.13	6.0354
52	41-50	0	0	0	0	0	0	1	0	3	1	1	0	1	0	0	0	0	0	1	0	0	0	0	3	1	0	0	1	2	1	0	0	0	0	0	0	0	0	0	0	0	0	0	0	1	3.43	2.7	1.27037
53	41-50	0	0	0	0	0	0	1	0	2	0	0		0	0	1	0	1	1	0	1	1	0	0	2	1	0	0	1	2	1	0	0	0	0	0	0	0	0	0	0	0	0	0	0	1.3	1.43	0.65
54	41-50	0	0	0	0	0	0	0	0	0	1	0	1	1	0	0	1	0	0	0	0	1	1	0	0	0	0	0	1	2	1	0	0	0	0	0	0	0	0	0	0	0	0	0	0	1	4.21	1.29	3.26357
55	41-50	0	0	0	0	0	0	0	0	2	1	1		1	1	0	1	0	0	0	0	1	0	0	6	1	2	1	0	0	0	0	0	0	0	0	0	0	0	0	0	0	0	0	0	0.6	3.51	2.19
56	41-50	0	0	0	0	0	0	0	0	0	0	0		0	0	0	0	0	1	1	0	0	1	0	0	0	2	1	0	0	0	0	0	0	0	0	0	0	0	0	0	0	0	0	0	0.7	2.04	1.23
57	41-50	0	0	0	0	0	1	0	0	1	0	0		0	1	1	1	0	0	1	0	0	0		3	1	0	0	0	0	0	0	0	0	0	0	0	0	0	0	0	0	0	0	0		3.12	1.11
58	41-50	0	0	0	0	0	0	0	0	1	1	0	1	0	0	0	0	0	0	0	0	0	1	1	4	1	0	0	1	4	1		0	0	0	0	0	0	0	0	0	0	0	0	0	2	3.91	0.63	6.20635
59	41-50	0	0	0	0	0	0	1	0	0	0	0		1	0	0	1	0	0	0	1	1	0	1	0	0	0	0	1	4	1		0	0	0	0	0	0	0	0	0	0	0	0	0	1.7	2.84	1.78
60	41-50	0	1	400	1	0	0	0	0	1	0	1		0	1	0	0	1	0	1	1	0	1	0	4	1	2	1	0	0	0	0	0	0	0	0	0	0	0	0	0	0	0	0	0	0.8	1.41	2.42
61	41-50	0	1	400	1	0	0	0	0	2	0	1		0	1	0	0	1	1	0	0	0	1	0	5	1	0	0	0			0	0	0	0	0	0	0	0	0	0	0	0	0	0	0.6	3.28	2.21
62	41-50	0	0	0	0	0	0	0	0	1	1	1		1	1	0	1	1	0	0	1	0	0	0	0	0	0	0	1	4	1	0	0	0	0	0	0	0	0	0	0	0	0	0	0	1	4.33	2.4
63	41-50	0	0	0	0	0	0	1	0	1	1	0		1	0	0	1	0	1	1	0	0	0	0	6	1	0	0	1	2	1	0	0	0	0	0	0	0	0	0	0	0	0	0	0	0.8	3.97	1.24
64	41-50	0	0	0	0	0	0	0	0	0	0	1		0	0	0	0	1	0	0	0	0	0	0	3	1	2	1	0	0	0	0	0	0	0	0	0	0	0	0	0	0	0	0	0	0.5	1.93	2.45
65	41-50	0	0	0	0	0	0	0	0	0	0	1	0	1	0	0	0	1	0	0	1	1	1	1	1	1	0	0	1	5	1	0	1	1	0	1	0	0	0	0	1	0	0	1	0	2.5	3.01	1.99	1.51256
66	41-50	0	1	400	0	0	0	0	0	1	0	1		0	0	1	0	1	1	1	1	0	1	1	3	1	0	0		5	1	0	0	0	0	0	0	0	0	0	0	0	0	1	0	2	3.06	1.87
67	41-50	0	0	0	0	0	1	0	0	2	1	0		0	0	1	1	0	1	0				0	3	1	3	1	1	2	1	0	0	0	0	1	0	0	0	0	1	0	0	0	0	1.5	4.21	1.39
68	41-50	0	0	0	0	0	0	1	0	0	1	1	0	1	1	0	1	0	1	1	0	0	0	0	3	1	0	0	1	2	1	1	0	0	0	0	1	1	0	0	0	0	1	0	0	0.8	3.8	2.15	1.76744
69	41-50	0	0	0	0	0	0	0	0	1	1	1	1	1	0	1	0	1	1	1				0	6	1	0	0	1	2	1	0	0	0	0	0	0	0	0	0	0	0	0	0	1	1	10.33	1.87	5.52406
70	41-50	0	0	0	0	0	0	0	0	0	0	0		1	1	0	0	1	0	1	0	0	1	0	2	1	0	0	1	2	1	0	0	0	0	0	0	0	0	0	0	0	0	0	0	1.5	2.76	1.25
71	41-50	0	0	0	0	0	0	1	1	3	0	1		1	0	0	1	0	0	1	0	0	1	0	5	1	0	0	1	2	1	0	0	0	0	0	0	0	0	0	0	0	0	0	0	0.6	3.05	2.11
72	41-50	0	1	460	0	0	0	0	0	2	1	1	0	1	1	1	0	1	1	0	0	1	1	1	3	1	0	0	0	1	1	0	0	0	0	0	0	0	0	0	0	0	0	0	0	1.8	3.51	2.15	1.63256
73	41-50	0	0	0	0	0	0	0	0	0	0	0	0	0	0	0	1	0	0	1	0	0	0	1	0	0	3	1		0	0	0	0	0	0	0	0	0	0	0	0	0	0	0	0	2	1.77	1.25	1.416
74	41-50	0	0	0	0	0	0	0	0	0	1	1		1	0	1	1	0	1	0				1	2	1	1	1	1	0	0	0	1	0	0	0	0	0	0	0	0	0	0	1	1	3.5	6.81	1.84
75	41-50	0	0	0	0	0	0	0	0	1	0	1		1	1	0	0	1	0	0	1	0	0	1	0	0	0	0	1	5	1		0	0	0	0	0	0	0	0	0	0	0	0	0	2.3	2.77	2.3
76	41-50	0	0	0	0	0	0	0	0	1	1	1	1	1	1	1	1	1	1	1	1	1	1	0	4	1	0	0	1	4	1	1	0	0	0	0	0	0	0	0	0	0	0	0	0	1.5	4.4	1.82	2.41758
77	41-50	0	0	0	0	0	0	0	0	0	1	0	1	1	0	0	0	1	0	1	1	0	1	1	2	1	0	0	1	4	1	0	0	0	0	1	0	0	0	0	1	0	0	1	0	2	4.52	1.19	3.79832
78	41-50	0	0	0	1	0	0	1	0	2	1	0	1	0	1	0	0	1	0	1	0	0	0	1	1	1	0	0	1	2	1	0	0	0	0	0	0	0	0	0	0	0	0	0	0	2.2	4.28	1.39	3.07914
79	41-50	0	0	0	0	0	0	0	0	3	0	1	1	1	1	0	0	1	1	0	0	0	0	0	4	1	0	0	0	2	1	0	0	0	0	0	0	0	0	0	0	0	0	0	0	1.2	3.39	1.9	1.78421
80	41-50	0	0	0	0	0	0	0	0	3	0	0		0	1	1	0	1	0	1	0	1	1	0	0	0	0	0	1	2	1		0	0	0	0	0	0	0	0	0	0	0	0	1	1.1	3.09	1.42
81	41-50	0	0	0	0	0	0	1	0	3	1	0		1	1	0	0	1	0	0	0	1	0	0	3	1	0	0	1	1	1	0	0	0	0	0	0	0	0	0	0	0	0	0	0	0.8	3.77	1.14
82	41-50	0	0	0	0	0	0	0	0	0	0	0		0	1	1	0	1	1	1	0	1	0	0	3	1	0	0	1	1	1	0	0	0	0	0	0	0	0	0	0	0	0	0	0	0.8	2.46	1.51
83	41-50	0	0	0	0	0	0	1	0	3	1	1		1	1	0	0	1	0	0	0	0	0	0	3	1	2	1	0	0	0	0	0	0	0	0	0	0	0	0	0	0	0	0	0	0.6	3.89	2.1
84	41-50	0	0	0	0	0	0	0	0	1	1	1		1	1	0	0	1	0	0	0	1	1	0	0	0	2	1	0	0	0	0	0	0	0	0	0	0	0	0	0	0	0	0	0	0.8	4.23	2.55
85	41-50	0	0	0	0	0	0	0	0	3	1	1	1	1	1	0	0	1	1	0	0	0	0	0	0	0	2	1	0	0	0	0	0	0	0	0	1	1	0	0	1	0	0	0	0	1	3.5	1.8	1.94444
86	41-50	0	0	0	0	0	0	1	0	1	1	1	1	1	1	0	1	1	1	0				0	3	1	0	0	0	0	0	0	0	0	0	0	0	0	0	0	0	0	0	0	0	0.8	3.91	2.11	1.85308
87	41-50	0	0	0	0	0	0	1	0	2	0	0	0	0	1	1	1	1	1	0	0	0	1	0	0	0	0	0	0	0	0	0	0	0	0	0	0	0	0	0	0	0	0	0	0	0.4	1.76	1.74	1.01149
88	41-50	0	1	500	0	0	0	0	0	1	1	1		1	1	0	1	1	0	1				1	1	1	3	1				0	0	0	0	0	0	0	0	0	0	0	0	0	0	2	4.38	1.89
89	41-50	0	0	0	0	0	0	0	0	0	1	0		1	0	1	1	0	0	0	0	0	1	0	2	1	2	1	0			0	0	0	0	0	0	0	0	0	0	0	0	0	0	0.5	3.79	1.28
90	41-50	0	1	600	1	0	0	0	0	0	1	0	1	0	0	1	0	1	1	1	1	1	0	1	4	1	0	0	1	3	1	1	0	0	0	1	0	0	0	0	1	0	1	1	1	2.5	4.24	1.68	2.52381
91	41-50	0	0	0	0	0	0	0	0	0	0	0		1	1	0	1	0	1	0	0	1	0	0	2	1	0	0	0	3	1	0	0	0	0	0	0	0	0	0	0	0	0	0	0	0.8	3.16	1.3
92	41-50	0	0	0	0	0	0	0	0	1	1	0		1	0	0	0	0	0	0	1	1	0	1	2	1	0	0	1	3	1		1	1	0	1	1	0	1	0	1	1	0	1	0	4.5	5.11	1.13
93	41-50	0	0	0	0	0	0	0	0	0	0	0		0	0	1	0	1	1	1	0	1	0	1	3	1	0	0	1	2	1	1	0	0	0	0	0	0	0	0	0	0	0	0	0	1.8	3.22	1.29
94	41-50	0	0	0	0	0	0	1	0	0	0	1		1	0	1	1	0	1	1	0	0	0	0	3	1	0	0	1	2	1	0	0	0	0	0	0	0	0	0	0	0	0	0	0	1.3	3.21	2.09
95	41-50	0	0	0	0	0	0	0	0	2	1	0		1	0	1	0	0	1	0	0	1	1	0	3	1	0	0	1	2	1	0	0	0	0	0	0	0	0	0	0	0	0	0	0	1.6	3.83	1.69
96	41-50	0	0	0	0	0	0	0	0	0	1	0		1	1	0	1	0	1	1	1	1	1	1	3	1	0	0	1	2	1		0	0	0	0	0	0	0	0	0	0	0	0	0	3	3.48	1.65
97	41-50	0	0	0	0	0	0	0	0	0	0	0	0	0	0	1	1	0	0	0	0	1	0	1	2	1	3	1		0	0	0	0	0	0	0	0	0	0	0	0	0	0	0	0	3	2.24	1.34	1.67164
98	41-50	0	0	0	0	0	0	0	0	1	0	1		1	0	0	1	0	1	1	0	0	1	0	3	1	2	1	0	0	0	0	0	0	0	0	0	0	0	0	0	0	0	0	0	0.3	2.35	2.16
99	41-50	0	0	0	0	0	0	0	0	2	0	0		0	1	0	1	1	1	0	0	0	1	0	2	1	2	1	0	0	0	0	0	0	0	0	0	0	0	0	0	0	0	0	0	0.6	2.29	1.37
100	41-50	0	0	0	0	1	0	0	0	2	1	0	1	0	0	0	0	1	1	1	0	0	0	0	0	0	2	1	0	0	0	0	0	0	0	0	0	0	0	0	0	0	0	0	0	0.7	5.88	1.49	3.94631
101	41-50	0	0	0	0	0	0	0	1	1	0	0	0	1	1	0	0	1	1	1	0	0	1	0	2	1	2	1	0	0	0		0	0	0	0	0	0	0	0	0	0	0	0	0	0.7	2.32	1.64	1.41463
102	41-50	0	1	400	0	0	0	0	0	3	1	1		1	0	1	1	0	0	0	1	1	0	1	5	1	1	1	1	0	0	0	1	0	0	0	0	0	0	0	0	0	0	0	0	3	5.44	2.03
103	41-50	0	0	0	0	0	0	1	0	2	0	0		1	0	1	1	0	1	1	1	1	0	1	3	1	0	0		0	0	0	0	0	0	0	0	0	0	0	0	0	0	0	0	4.5	2.88	0.87
104	41-50	0	0	0	0	0	0	0	0	0	0	0		0	1	1	0	1	0	0	0	0	0	0	3	1	0	0	0			0	0	0	0	0	0	0	0	0	0	0	0	0	0	0.9	2.78	1.15
105	41-50	0	0	0	0	0	0	0	1	1	1	1		1	0	1	0	0	1	0	1	1	1	1	4	1	0	0	1	5	1	0	0	0	0	0	0	0	0	0	0	0	0	0	0	6	5.21	1.83
106	41-50	0	0	0	0	0	0	0	0	0	0	1	0	1	1	0	0	1	1	0	0	0	0	0	4	1	0	0	0	4	1	0	0	0	0	0	0	0	0	0	0	0	0	0	0	1	3.31	2.27	1.45815
107	41-50	0	0	0	0	0	0	0	0	1	1	1		0	0	1	0	1	1	1					0	0	0	0		4	1		0	0	0	0	0	0	0	0	0	0	0	0	0		4.89	2.33
108	41-50	0	0	0	0	0	0	0	0	1	0	0		0	1	0	1	0	0	0	1	1	0	1	1	1	0	0	1	2	1	1	1	1	0	1	0	0	1	0	1	0	0	1	0	2.7	2.4	1.25
109	41-50	0	0	0	0	0	0	0	0	0	0	0	0	1	1	0	1	0	0	0	1	0	1	0	4	1	0	0	1	2	1	0	0	0	0	0	0	0	0	0	0	0	0	0	0	0.7	2.56	1.52	1.68421
110	41-50	0	0	0	0	0	0	0	0	2	0	1		1	0	0	0	1	1	0				1	5	1	0	0	1	2	1	0	0	0	0	0	0	0	0	0	0	0	0	0	0	3	1.75	1.96
111	41-50	0	0	0	0	0	0	1	0	2	1	0	1	1	1	1	1	0	1	1	0	0	0	1	3	1	1	1	1	0	0	1	1	0	0	0	0	0	0	0	0	0	0	0	0	4	7.05	1.27	5.55118
112	41-50	0	0	0	0	0	0	0	0	1	0	0		0	0	0	1	0	1	0	0	0	0	1	3	1	0	0	1	0	0	0	0	0	0	0	0	0	0	0	0	0	0	0	0	2.5	1.93	1.03
113	41-50	0	0	0	0	0	0	0	0	0	1	1	1	1	0	0	0	0	0	1	0	1	1	0	0	0	0	0	0	0	0	0	0	0	0	0	0	0	0	0	0	0	0	0	0	0.6	5.79	2.26	2.56195
114	41-50	0	1	600	1	0	0	0	0	2	1	0		1	0	0	0	1	1	1	1	1	1	1	3	1	0	0	1	5	1	1	0	1	0	0	0	0	0	0	0	0	0	0	0	4	4.02	1.68
115	41-50	0	0	0	0	0	0	0	0	0	0	0		0	1	0	0	1	0	0				0	2	1	0	0	1	5	1		0	1	0	0	0	0	0	0	0	0	0	0	1	1.5	1.93	1.35
116	41-50	0	0	0	0	0	0	0	0	2	0	0	1	0	0	1	0	1	1	1	0	0	0	1	5	1	2	1	1	4	1		0	0	0	0	0	0	0	0	0	0	0	0	0	1.7	3.27	1.05	3.11429
117	41-50	0	0	0	0	0	0	0	0	1	0	0		0	1	0	1	1	0	0	1	0	1	1	4	1	0	0	1	4	1	1	0	0	0	1	1	0	0	1	0	0	1	0	1	4.5	2.22	1.51
118	41-50	0	0	0	0	0	0	0	0	1	0	1		1	0	1	0	0	0	0	0	0	0	0	5	1	0	0	1	4	1		0	0	0	0	0	0	0	0	0	0	0	0	0	1.2	2.26	2.14
119	41-50	0	0	0	0	0	0	0	0	0	1	0		0	1	0	0	1	0	1	1	1	0	1	4	1	0	0	1	2	1	0	0	0	0	0	0	0	0	0	0	0	0	0	0	3	5.02	1.22
120	41-50	0	0	0	0	0	0	0	0	2	0	1	0	0	0	0	0	0	1	0	0	0	0	1	3	1	0	0	1	2	1	0	0	0	0	0	0	0	0	0	0	0	0	0	0	3	2.16	2.09	1.03349
121	41-50	0	0	0	0	0	0	0	0	0	1	0	1	0	0	1	0	1	0	0	0	1	1	1	1	1	1	1	1	0	0	0	0	0	0	0	0	0	0	0	0	0	0	0	0	1.7	3.96	1.08	3.66667
122	41-50	0	0	0	0	0	1	0	1	1	1	1		1	1	1	1	0	0	0	1	0	1	0	6	1	0	0	1	0	0		0	0	0	0	0	0	0	0	0	0	0	0	0	1	3.51	2.37
123	41-50	0	1	100	0	0	0	0	0															1			1	1	1			0	0	0	1				0	0	0	0	0	0	0	3
124	51-60	0	0	0	0	0	0	0	0	2	0	0		1	1	1	1	0	0	0	1	0	1	0	3	1	0	0	1	5	1	1	0	0	0	0	0	0	0	0	0	0	0	0	0	1.5	3.4	1.71
125	51-60	0	0	0	0	0	0	0	0	2	1	1		1	1	1	1	0	0	0				0	4	1	0	0	1	4	1	0	0	0	0	0	0	0	0	0	0	0	0	0	0	1.2	4.11	2.72
126	51-60	0	0	0	0	0	0	0	0	2	0	1		1					1	0				0	4	1	0	0	1	2	1	0	0	0	0	0	0	0	0	0	0	0	0	0	0	1	2.39	2.39
127	51-60	0	0	0	0	0	0	0	0	0	1	1	1	1	0	0	0	0	0	1	0	1	0	0	3	1	0	0	1	2	1	0	0	0	0	0	0	0	0	0	0	0	0	0	0	1.5	5.39	2.81	1.91815
128	51-60	0	0	0	0	0	0	0	0	3	0	1		0	0	0	0	1	0	0	1	0	1	1	3	1	0	0	1	2	1	0	0	0	0	0	0	0	0	0	0	0	0	0	0	2	2.87	1.87
129	51-60	0	0	0	0	0	0	1	0	2	0	0		0	1	1	0	1	1	1	0	1	1	0	2	1	0	0	0	2	1	0	0	0	0	0	0	0	0	0	0	0	0	0	0	1	1.84	1.63
130	51-60	0	0	0	0	0	0	0	0	2	0	1		1	1	1	1	0	1	0	0	1	0	0	3	1	0	0	1	1	1	0	0	0	0	0	0	0	0	0	0	0	0	0	0	0.9	2.8	1.94
131	51-60	0	0	0	0	0	0	0	0	2	0	0		0	1	1	0	1	1	0	0	0	0	0	0	0	0	0	1	1	1	0	0	0	0	0	1	1	0	0	0	0	1	0	0	1.1	3.13	1.04
132	51-60	0	0	0	0	0	0	0	0	1	1	1		0	1	1	0	1	0	0	1	0	1	1	4	1	0	0		1	1	0	0	0	0	0	0	0	0	0	0	0	0	0	0	2	3.55	1.81
133	51-60	0	0	0	0	0	0	0	0	0	1	0		1	1	1	0	1	0	0	0	0	0	0	2	1	0	0		1	1	0	0	0	0	0	0	0	0	0	0	0	0	0	0	1.5	5.32	1.11
134	51-60	0	0	0	0	0	0	0	1	2	0	1	0	0	1	1	1	0	0	0	0	0	0	0	4	1	3	1	0	0	0	0	0	1	0	0	0	0	0	0	0	0	0	0	0	0.8	3.41	2.77	1.23105
135	51-60	0	1	150	0	0	0	0	0	1	1	0		1	0	1	1	0	0	0				1	4	1	3	1	1	0	0		0	0	0	0	0	0	0	0	0	0	0	0	1	8	4.44	1.45
136	51-60	0	0	0	1	0	0	0	1	0	1	0		1	1	0	1	1	1	0	1	1	1	0	4	1	2	1	0	0	0	0	0	0	0	0	0	0	0	0	0	0	0	0	0	1.2	4.66	1.58
137	51-60	0	0	0	0	0	0	0	0	3	0	1		0	1	0	1	0	0	1	0	1	1	0	2	1	2	1	0	0	0	0	0	0	0	0	0	0	0	0	0	0	0	0	0	0.5	3.3	2.34
138	51-60	0	0	0	0	0	0	1	0	2	0	1		1	0	0	1	0	1	0	0	0	0	0	6	1	2	1	0	0	0	0	0	0	0	0	0	0	0	0	0	0	0	0	0	0.8	2.43	1.81
139	51-60	0	0	0	0	0	0	0	0	2	1	1		1	1	1	1	1	1	0	0	0	1	0	0	0	2	1	0	0	0	0	0	0	0	0	0	0	0	0	0	0	0	0	0	0.7	4.23	2.94
140	51-60	0	1	800	1	0	0	0	0	2	1	0		1	0	1	0	0	0	0	0	1	1	1	3	1	1	1	1	0	0	0	1	0	0	0	0	0	0	0	0	0	0	0	0	3.5	4.43	1.74
141	51-60	0	0	0	0	0	0	0	0	2	0	0		1	1	0	0	1	1	0	1	0	0	0	0	0	0	0	0	0	0	0	0	0	0	0	0	0	0	0	0	0	0	0	0	1	2.32	1.76
142	51-60	0	1	1200	0	0	0	0	0	0	1	1		1	0	0	1	0	0	0	1	1	0	1	2	1	0	0	1	0	0		0	1	0	0	0	0	0	0	0	0	0	0	1	5.5	5.32	3.05
143	51-60	0	0	0	0	0	0	0	0	1	0	0		0	1	1	1	0	1	1	0	1	1	0	3	1	0	0	0			0	0	0	0	0	0	0	0	0	0	0	0	0	0	0.4	3	1.37
144	51-60	0	1	300	1	0	0	0	0	1	1	1	0	1	0	0	0	1	1	0	1	1	1	1	0	0	0	0	1	5	1	0	0	1	0	1	0	0	0	0	0	0	0	1	0	2.7	4.8	3.14	1.52866
145	51-60	0	1	600	0	0	1	0	0	0	0	0		1	0	0	0	1	1	0	1	0	1	0	2	1	0	0	1	4	1		0	0	0	0	0	0	0	0	0	0	0	0	0	1.6	2.89	1.68
146	51-60	0	0	0	0	0	0	0	1	1	0	0		0	0	0	0	0	0	1	1	0	0	0	5	1	0	0	1	4	1	0	1	0	1	1	0	0	0	0	1	0	0	1	0	1.3	1.27	1.72
147	51-60	0	1	600	0	0	0	0	0	0	1	0	1	0	1	1	0	1	1	1	1	0	0	0	3	1	0	0	1	4	1		0	0	0	0	0	0	0	0	0	0	0	0	0	1.1	3.53	1.6	2.20625
148	51-60	0	0	0	0	0	0	0	0	1	0	1		1	0	0	1	0	0	0	0	0	0	0	6	1	2	1	1	2	1	0	0	0	0	0	0	0	0	0	0	0	0	0	0	1	3.23	2.06
149	51-60	0	0	0	0	0	1	0	0	1	0	0		1	1	0	1	0	1	0	1	0	1	0	3	1	0	0	1	2	1	0	0	0	0	0	0	0	0	0	0	0	0	0	0	1.5	3.14	1.17
150	51-60	0	0	0	0	0	0	0	0	2	1	0		1	1	0	0	1	1	0				1	0	0	0	0	1	2	1	0	0	0	0	0	0	0	0	0	0	0	0	0	0	1.8	3.45	1.64
151	51-60	0	0	0	0	0	0	0	0	0	0	1	0	1	1	0	0	1	1	1	0	0	1	0	2	1	0	0	1	2	1	0	0	0	0	0	0	0	0	0	0	0	0	0	0	0.8	3	3.01	0.996678
152	51-60	0	0	0	0	0	0	0	0	1	1	0		0	1	0	0	1	1	1	0	0	1	0	5	1	0	0	1	2	1	0	0	0	0	0	0	0	0	0	0	0	0	0	0	1	4.84	1.64
153	51-60	0	0	0	1	0	0	0	0	2	0	0	0	1	1	1	1	1	1	0	0	1	1	0	0	0	0	0	1	2	1	0	0	0	0	0	0	0	0	0	0	0	0	0	0	1.2	2.16	1.58	1.36709
154	51-60	0	0	0	0	0	0	0	0	1	1	1		1	1	0	0	1	1	1	1	0	0	0	3	1	0	0	0	2	1	0	0	0	0	0	0	0	0	0	0	0	0	0	0	1	3.46	1.82
155	51-60	0	0	0	0	0	0	0	0	2	0	1		1	0	0	0	1	1	1	1	0	1	0	2	1	0	0		2	1	0	0	0	0	0	0	0	0	0	0	0	0	0	0	1.5	3.35	2.62
156	51-60	0	0	0	0	0	0	0	0	3	0	0	1	1	1	0	1	1	0	0	0	0	1	0	6	1	0	0	1	2	1		0	0	0	0	0	0	0	0	0	0	0	0	0	1.5	3.08	1.62	1.90123
157	51-60	0	0	0	0	0	0	0	0	0	1	0		0					1	1				0	2	1	2	1	0	0	0	0	0	0	0	0	0	0	0	0	0	0	0	0	0	0.6	4.22	1.77
158	51-60	0	0	0	0	0	0	0	0	1	1	0	1	0	1	1	0	1	0	1	1	1	1	1	5	1	1	1	1	0	0	0	1	0	0	0	0	0	0	0	0	0	0	0	0	2.5	4.51	1	4.51
159	51-60	0	1	800	1	0	0	0	0	1	1	1	1	1	0	1	1	0	0	0				1	2	1	1	1	1	0	0	0	1	0	0	0	0	0	0	0	0	0	0	1	0	4	5.15	2.29	2.24891
160	51-60	0	0	0	0	0	0	0	0	3	0	0	0	0	1	0	1	0	0	0	0	0	0	0	6	1	0	0	0	0	0	0	0	0	0	0	0	0	0	0	0	0	0	0	0	0.5	2.45	1.65	1.48485
161	51-60	0	0	0	0	0	0	0	0	2	1	1		0	1	0	1	0	1	1	1	0	1	0	0	0	0	0	0			0	0	0	0	0	0	0	0	0	0	0	0	0	0	0.7	3.93	2.5
162	51-60	0	0	0	0	0	0	1	0	2	0	0		1	0	1	1	0	1	0				1	0	0	0	0	1	5	1	0	0	0	0	0	0	0	0	0	0	0	0	0	0	2	2.8	1.77
163	51-60	0	0	0	1	0	0	0	0	0	1	1	1	1	1	0	1	0	1	1	0	1	1	0	3	1	0	0	1	5	1	0	0	0	0	0	0	0	0	0	0	0	0	0	0	0.9	5.66	2.42	2.33884
164	51-60	0	1	200	1	0	0	0	0	0	0	0	1	0	0	0	0	1	0	1	1	0	1	1	3	1	0	0	1	4	1	0	0	0	0	0	0	0	0	0	0	0	0	0	0	3	3.25	1.75	1.85714
165	51-60	0	0	0	0	0	0	0	0	2	0	0	0	0	1	1	0	1	1	0	0	0	0	1	4	1	0	0	1	4	1	0	0	0	0	0	0	0	0	0	0	0	0	0	0	2.5	2.18	1.51	1.44371
166	51-60	0	0	0	0	0	0	0	0	1	1	0	1	1	1	1	1	1	0	0				1	3	1	0	0	1	4	1	0	0	0	0	0	0	0	0	0	0	0	0	0	0	2	3.44	1.6	2.15
167	51-60	0	0	0	0	0	0	0	0	0	1	0		1	1	0	0	1	0	0	0	0	1	0	5	1	2	1	0	2	1	0	0	0	0	0	0	0	0	0	0	0	0	0	0	1.2	10.72	1.36
168	51-60	0	0	0	1	0	0	0	0	2	1	1	1	1	0	0	0	1	1	0	1	0	1	1	3	1	0	0	1	2	1	0	0	1	0	0	0	0	0	0	0	0	0	0	0	2	5.27	2.36	2.23305
169	51-60	0	0	0	0	0	0	1	0	2	0	0		0	1	1	1	1	0	0	1	1	1	0	3	1	0	0	1	2	1	0	0	0	0	1	0	0	0	1	0	0	0	1	0	1.5	3.15	1.47
170	51-60	0	1	600	1	0	0	0	0	2	1	0		1	1	1	1	1	0	0	1	0	1	1	0	0	0	0	1	2	1	0	0	0	0	0	0	0	0	0	0	0	0	0	0	2.2	3.51	1.47
171	51-60	0	0	0	0	0	0	0	0	1	1	1	0	0	0	0	0	1	0	0	0	0	1	0	0	0	0	0	1	2	1		0	0	0	0	0	0	0	0	0	0	0	0	0	1	3.56	2.02	1.76238
172	51-60	0	0	0	0	0	0	1	0	0	0	0	1	0	1	0	0	1	0	1	0	0	1	0	0	0	0	0	0	1	1	0	0	0	0	0	0	0	0	0	0	0	0	0	0	1.5	2.12	1.11	1.90991
173	51-60	0	0	0	0	0	0	1	0	0	1	1		0	0	0	0	1	1	1	1	0	1	0	5	1	2	1	0	0	0	0	0	0	0	0	0	0	0	0	0	0	0	0	0	1	3.48	2.21
174	51-60	0	0	0	0	0	0	1	1	0	0	0	1	0	0	1	1	0	1	1	0	0	0	0	3	1	2	1	0	0	0	0	0	0	0	0	0	0	0	0	0	0	0	0	0	0.5	2.59	1.22	2.12295
175	51-60	0	0	0	0	0	0	0	0	1	0	0		0	1	0	0	1	1	0	0	1	1	0	0	0	2	1	0	0	0	0	0	0	0	0	0	0	0	0	0	0	0	0	0	0.7	2.57	1.54
176	51-60	0	0	0	0	0	0	0	0	3	1	0		0	0	1	1	0	1	1	0	1	0	1	3	1	1	1	1	0	0	1	0	0	0	0	0	0	0	0	0	0	0	0	0	5.5	3.6	0.91
177	51-60	0	1	90	0	0	0	0	0	0	1	0	1	1	1	1	0	1	0	0	0	0	1	1	4	1	1	1	1	0	0	0	1	0	0	0	0	0	0	0	0	0	0	0	0	3	3.82	1.66	2.3012
178	51-60	0	1	1200	1	0	0	0	0	1	1	1		0	0	1	1	0	1	1				1	2	1	1	1	1	0	0	0	1	0	0	0	0	0	0	0	0	0	0	0	0	2.5	5.16	2.35
179	51-60	0	0	0	0	0	0	0	0	0	0	0		1	1	0	0	1	0	0	0	0	0	0	4	1	0	0	1	0	0	0	0	0	0	0	0	0	0	0	0	0	0	0	0	1.5	2.5	1.51
180	51-60	0	0	0	0	0	0	0	0	2	0	1	0	1	1	0	1	1	1	0	0	0	1	0	5	1	0	0	0	0	0	0	0	0	0	0	0	0	0	0	0	0	0	0	0	0.6	3.2	1.8	1.77778
181	51-60	0	0	0	0	0	0	0	0	0	0	0	0	1	1	1	1	0	0	1	0	0	1	0	0	0	0	0	0	0	0	0	0	0	0	0	0	0	0	0	0	0	0	0	0	0.5	1.78	1.28	1.39062
182	51-60	0	0	0	0	0	0	0	0	2	0	0		0	1	1	0	1	1	0	0	1	0	0	6	1	0	0	0			0	0	0	0	0	0	0	0	0	0	0	0	0	0	0.18	2.93	1.36
183	51-60	0	0	0	0	0	0	0	1	0	0	0	0	0	0	0	0	1	1	1	1	0	1	0	3	1	0	0	1	5	1	0	0	0	0	0	0	0	0	0	0	0	0	0	0	1.2	1.44	1.47	0.979592
184	51-60	0	0	0	0	0	0	0	0	2	1	0	1	1	0	1	0	0	1	0	0	1	0	1	2	1	0	0	1	5	1	0	0	0	0	0	1	1	1	0	0	0	0	1	0	2.5	3.54	1.68	2.10714
185	51-60	0	1	800	0	0	0	0	0	0	1	0		1	0	0	0	1	1	1	1	1	1	1	3	1	0	0	1	5	1		0	0	0	0	0	0	0	0	0	0	0	0	0	2	3.69	1.71
186	51-60	0	0	0	0	0	0	0	0	0	0	0	0	0	1	1	0	1	0	1	0	0	1	0	2	1	0	0	1	5	1		0	0	0	0	0	0	0	0	0	0	0	0	0	1.6	1.91	1.77	1.0791
187	51-60	0	0	0	0	0	0	0	0	3	0	1		1	1	1	1	0	0	0	1	0	1	1	3	1	0	0	1	4	1	0	0	0	0	0	1	1	0	0	0	0	1	0	0	2.5	2.6	2.95
188	51-60	0	0	0	0	0	0	1	0	1	0	0		0	0	1	0	0	0	1	0	0	0	1	0	0	0	0	1	4	1	0	0	0	0	0	0	0	0	0	0	0	0	0	0	2.5	2.5	1.65
189	51-60	0	0	0	0	0	0	0	0	0	0	1	0	1	1	0	1	0	0	0	0	0	0	0	0	0	0	0	1	4	1		0	0	0	0	0	0	0	0	0	0	0	0	0	1.5	3.03	2.28	1.32895
190	51-60	0	0	0	0	0	1	0	0	0	0	0		0	0	1	1	0	1	1				1	0	0	0	0	1	2	1	0	0	0	0	0	0	0	0	0	0	0	0	0	0	2	1.72	0.9
191	51-60	0	1	30	1	0	0	0	0	2	0	0		0	0	0	0	1	1	1	0	1	0	1	3	1	0	0	1	2	1	1	0	0	0	0	0	0	0	0	0	0	0	0	0	2	1.8	1.41
192	51-60	0	0	0	0	0	0	1	0	1	1	1		1	1	1	1	1	1	1	0	0	1	1	6	1	0	0	1	2	1	1	0	0	0	0	0	0	0	0	0	0	0	0	0	2	4.91	2.4
193	51-60	0	0	0	0	0	0	0	0	1	0	0		1	1	0	1	1	0	0	1	0	1	0	6	1	0	0	1	2	1	0	0	0	0	0	0	0	0	0	0	0	0	0	0	1.5	1.86	1.77
194	51-60	0	0	0	0	0	0	0	0	3	0	0		0	0	1	0	1	1	0	1	0	0	0	4	1	0	0	1	2	1		0	0	0	0	0	0	0	0	0	0	0	0	0	1.3	1.91	0.78
195	51-60	0	0	0	0	0	0	1	0	0	0	0		0	1	0	0	1	0	0	0	1	1	0	4	1	0	0	0	1	1	0	0	0	0	0	0	0	0	0	0	0	0	0	0	0.8	2.49	1.64
196	51-60	0																						1	4	1	0	0	1	1	1	0	0	0	0	0	0	0	0	0	0	0	0	0	0	2.3
197	51-60	0	0	0	0	0	0	1	0	1	1	0	1	1	1	0	0	1	0	0	0	0	0	0	2	1	3	1	1	0	0	0	0	0	0	0	0	0	0	0	0	0	0	0	0	1.5	5.55	1.61	3.4472
198	51-60	0	0	0	0	0	0	0	0	2	0	0		1	1	0	0	1	1	0				0	0	0	2	1	0	0	0	0	0	0	0	0	0	0	0	0	0	0	0	0	0	1.2	2.89	1.62
199	51-60	0	0	0	0	0	1	0	0	0	1	1		0	0	0	0	1	0	0	0	0	1	0	3	1	0	0	0	0	0		0	0	0	0	0	0	0	0	0	0	0	0	0	1.2	4.43	2.26
200	51-60	0	1	40	1	0	0	0	0	1	0	0		0	1	0	0	1	1	1	1	0	1	1	2	1	0	0	1	0	0	0	0	0	0	1	0	0	0	0	1	0	0	1	1	4	2.72	1.72
201	51-60	0	0	0	0	0	0	0	0	0	1	1		0	1	1	1	1	0	0				0	0	0	0	0	1	0	0	0	0	0	0	0	0	0	0	0	0	0	0	0	0	1	3.59	2.24
202	51-60	0	0	0	0	0	0	0	0	3	1	1	0	1	1	1	1	1	0	0	0	1	0	0	2	1	0	0	0	0	0	0	0	0	0	0	0	0	0	0	0	0	0	0	0	0.6	3.8	2.22	1.71171
203	51-60	0	1	600	0	0	0	0	0	0	1	0	1	0	1	1	0	1	1	0	1	1	1	1	0	0	0	0	1	0	0		1	1	0	1	0	0	1	0	0	0	0	1	0	5.5	3.45	1.25	2.76
204	51-60	0	0	0	0	0	0	0	0	0	0	0	0	1	0	0	1	0	1	1	0	1	0	1	4	1	0	0	0	0	0		0	0	0	0	0	0	0	0	0	0	0	0	0	6	2.22	1.47	1.5102
205	51-60	0	0	0	0	0	0	0	0	2	1	0	1	0	0	0	1	0	1	1	0	1	0	1	0	0	0	0	1	5	1		0	1	0	0	0	0	0	0	0	0	0	0	0	1.8	3.61	1.38	2.61594
206	51-60	0	0	0	0	0	0	0	0	2	0	0		0	0	1	0	1	1	1	1	0	0	1	5	1	0	0	1	4	1	0	0	0	0	0	0	0	0	0	0	0	0	0	0	2.5	1.61	1.44
207	51-60	0	1	300	1	0	0	0	0	0	0	0		1	1	0	0	1	1	0	1	1	0	1	0	0	0	0	1	4	1	0	0	1	0	0	0	0	0	0	0	0	0	0	0	4	3.21	1.42
208	51-60	0	1	600	0	0	0	0	1	1	1	0	1	0	1	1	1	1	1	1	0	1	1	1	1	1	0	0	1	4	1		0	0	0	0	0	0	0	0	0	0	0	0	0	2	4.93	1.75	2.81714
209	51-60	0	0	0	0	0	0	0	0	1	0	0		1	1	1	0	1	0	0				0	5	1	0	0	1	2	1	0	0	0	0	0	0	0	0	0	0	0	0	0	0	1	2.78	1.42
210	51-60	0	0	0	0	0	0	0	0	0	1	1		1	0	1	0	1	0	0	0	0	0	0	2	1	0	0	1	2	1	0	0	0	0	0	0	0	0	0	0	0	0	0	0	1	4.9	1.96
211	51-60	0	0	0	0	0	0	0	0	0	1	0		1	1	0	1	0	1	0	0	1	1	0	1	1	0	0	1	2	1	0	0	0	0	0	0	0	0	0	0	0	0	0	0	0.8	3.75	1.71
212	51-60	0	0	0	0	0	0	0	0	1	0	0		1	0	0	0	1	0	0	0	1	1	0	0	0	0	0		2	1	0	0	0	0	0	0	0	0	0	0	0	0	0	0	0.8	2.87	1.79
213	51-60	0	1	875	0	0	0	0	0	2	0	0		1	1	1	0	1	1	1	0	0	0	0	0	0	0	0		1	1	0	0	0	0	0	0	0	0	0	0	0	0	0	0	1.5	2.82	1.33
214	51-60	0	0	0	0	0	0	0	0	0	1	0		0	1	0	0	1	1	0	0	1	0	1	3	1	0	0	1	1	1		0	0	0	0	0	0	0	0	0	0	0	0	0	3	4.74	1.54
215	51-60	0	0	0	0	0	0	0	0	2	0	0		0	1	0	0	1	1	1	1	1	0	0	1	1	0	0	1	1	1		0	0	0	0	0	0	0	0	0	0	0	0	0	1.1	1.69	1.37
216	51-60	0								2	0	1	0	0	0	1	0	1	0	1	1	1	0	1	4	1	0	0	0	1	1	0	0	0	0	0	0	0	0	0	0	0	0	0	0	7.5	2.42	1.83	1.3224
217	51-60	0	0	0	0	0	0	0	0	2	0	1		1					1	0				0	4	1	2	1	0	0	0	0	0	0	0	0	0	0	0	0	0	0	0	0	0	0.8	3.14	2.7
218	51-60	0	0	0	0	0	0	0	0	2	0	0		0	1	1	0	1	1	0				0	1	1	2	1	0	0	0	0	0	0	0	0	0	0	0	0	0	0	0	0	0	0.6	3.16	1.5
219	51-60	0	0	0	0	0	0	0	0	1	1	1	0	0	0	1	0	1	1	0	0	0	1	0	0	0	2	1	0	0	0	0	0	0	0	0	0	0	0	0	0	0	0	0	0	0.6	3.99	2.67	1.49438
220	51-60	0	1	600	1	0	0	0	0	1	1	0	1	1	0	1	1	0	1	1	1	1	0	1	2	1	1	1	1	0	0	0	0	0	1	1	0	0	0	0	1	0	0	0	0	5	5.15	1.28	4.02344
221	51-60	0	1	60	1	0	0	0	0	1	1	0		0	0	0	0	0	1	0	1	1	0	1	2	1	1	1	1	0	0	0	1	0	0	1	1	0	1	0	1	0	0	1	1	9	3.87	1.24
222	51-60	0	0	0	0	0	0	1	0	0	0	1		1	0	0	0	0	0	0	1	0	0	0	2	1	0	0	1	0	0	0	0	0	0	0	0	0	0	0	0	0	0	0	0	1.6	2.21	1.89
223	51-60	0	0	0	0	0	0	0	0	1	1	0	1	0	1	0	0	1	1	0	1	0	1	0	0	0	0	0	0	0	0	0	0	0	0	0	0	0	0	0	0	0	0	0	0	0.7	4.1	1.4	2.92857
224	51-60	0	0	800	0	0	0	0	0	0	1	1		0	1	1	0	1	0	0	0	0	0	1			1	1	1			0	0	0	0					0	0	0	0	0	0	2	3.99	2.46
225	51-60	0	0	0	0	0	0	0	0	0	0	1		1	1	0	0	1	0	1	0	0	1	0	3	1	0	0	0			0	0	0	0	0	0	0	0	0	0	0	0	0	0	1	2.78	1.81
226	51-60	0	0	0	0	0	0	0	0	1	0	0		1							1	0	0	0	4	1	0	0	1	5	1	0	0	0	0	0	0	0	0	0	0	0	0	0	0	1.5	3.24	1.38
227	51-60	0	0	0	0	0	0	0	0	1	0	1		1	0	1	1	0	0	1	1	0	1	1	0	0	0	0	1	4	1		0	0	0	1	0	0	1	0	0	0	0	1	1	2.5	3.3	1.92
228	51-60	0	0	0	0	0	0	1	0	3	0	0		0	0	1	1	1	0	1	1	1	0	0	6	1	2	1	0	2	1	0	0	0	0	0	0	0	0	0	0	0	0	0	0	0.6	3.07	1.31
229	51-60	0	0	0	0	0	0	1	0	2	1	1		1	0	1	1	0	0	0	0	1	0	0	0	0	0	0	1	2	1	0	0	0	0	0	0	0	0	0	0	0	0	0	0	1.5	5.54	2.77
230	51-60	0	0	0	0	0	0	0	0	2	0	0		0	1	1	0	1	1	0	0	0	1	0	0	0	0	0	1	2	1	0	0	0	0	0	0	0	0	0	0	0	0	0	0	0.3	3.19	1.55
231	51-60	0	1	200	0	0	0	1	0	2	0	0		0	1	1	0	1	0	1	0	0	0	0	0	0	2	1	0	0	0	0	0	0	0	0	0	0	0	0	0	0	0	0	0	0.6	2.81	1.24
232	51-60	0	0	0	0	0	0	0	0	1	0	1		1	1	1	1	0	1	1	0	1	1	0	0	0	2	1	0	0	0	0	0	0	0	0	0	0	0	0	0	0	0	0	0	0.5	2.42	2.88
233	51-60	0	0	0	0	0	0	0	0	2	0	1	0	1	1	0	0	1	1	1				0	0	0	2	1	0	0	0	0	0	0	0	0	0	0	0	0	0	0	0	0	0	0.8	2.24	2.04	1.09804
234	51-60	0	0	0	0	0	0	0	0	1	1	1		1	0	1	0	0	1	1				1	3	1	1	1	1	0	0		0	0	0	0	0	0	0	0	0	0	0	1	0	2	6.84	1.82
235	51-60	0	0	0	0	0	0	0	0	1	1	0		0	1	0	1	0	1	0	0	0	0	0	6	1	0	0	0	0	0	0	0	0	0	0	0	0	0	0	0	0	0	0	0	0.6	3.66	1.38
236	51-60	0	0	0	0	0	0	0	0	3	0	0		0	0	1	0	1	1	0	0	0	1	0	0	0	0	0	0	0	0	0	0	0	0	0	0	0	0	0	0	0	0	0	0	0.7	2.76	1.59
237	51-60	0	0	0	0	0	0	0	0	0	0	0	1	0	0	0	1	0	0	0				0	0	0	0	0	0	0	0	0	0	0	0	0	0	0	0	0	0	0	0	0	0	0.5	1.44	0.77	1.87013
238	51-60	0	0	0	0	0	0	0	0	0	1	0	1	0	1	0	1	1	0	1	1	0	1	0	0	0	0	0	0	0	0	0	0	0	0	0	0	0	0	0	0	0	0	0	0	1.5	5.15	1.29	3.99225
239	51-60	0	0	0	0	0	0	0	0	1	0	0		0	0	1	1	0	0	0	1	1	1	0	6	1	0	0	1	5	1	0	0	1	0	1	1	0	1	0	1	0	0	1	0	1.5	2.76	1.64
240	51-60	0	0	0	0	1	0	0	0	2	0	1		0	0	1	0	1	0	0	1	0	1	1	4	1	0	0	1	5	1	0	0	0	0	0	0	0	0	0	0	0	0	0	0	4	3.21	2.19
241	51-60	0	0	0	0	0	0	0	0	1	0	1		0	0	1	0	0	1	0	0	0	1	0	0	0	2	1	1	4	1	0	0	0	0	0	0	0	0	0	0	0	0	0	0	0.7	3.33	1.86
242	51-60	0	0	0	0	0	0	0	0	3	1	0	1	1	0	0	0	0	1	1	0	0	0	1	5	1	0	0	0	4	1	0	0	0	0	0	0	0	0	0	0	0	0	0	0	1.8	9.51	1.6	5.94375
243	51-60	0	0	0	0	0	0	0	0	2	0	0		0	0	0	0	1	0	0				0	3	1	2	1	1	2	1	0	0	0	0	0	0	0	0	0	0	0	0	0	0	1	2.87	1.48
244	51-60	0	1	400	1	0	0	0	0	1	1	1		1	0	1	0	0	0	0	1	1	1	1	0	0	0	0	1	2	1	1	0	0	0	0	0	0	0	0	0	0	0	0	0	3	4.21	2.49
245	51-60	0	1	600	0	0	0	1	0	2	0	0	0	0	0	0	0	1	1	1	0	1	0	1	0	0	0	0	1	2	1	1	0	0	0	0	0	0	0	0	0	0	0	0	0	2	2.08	1.4	1.48571
246	51-60	0	1	1200	1	0	0	0	0	1	0	0		0	0	1	0	0	0	0	1	0	0	1	2	1	0	0	1	2	1	0	0	1	0	0	0	0	0	0	0	0	0	0	1	3.5	2.17	1.35
247	51-60	0	0	0	0	0	0	1	0	0	0	1	0	0	1	0	1	0	0	1	0	0	1	1	3	1	0	0	1	2	1	0	0	0	0	0	0	0	0	0	0	0	0	0	0	2	1.36	2.26	0.60177
248	51-60	0	1	300	1	0	0	0	0	0	0	0	0	1	1	0	0	1	0	0				0	3	1	0	0	1	2	1		0	0	0	0	0	0	0	0	0	0	0	0	0	0.5	1.78	1.02	1.7451
249	51-60	0	0	0	0	0	0	0	0	0	1	0		1	0	0	1	0	0	0				1	0	0	0	0	1	2	1		0	0	0	0	0	0	0	0	0	0	0	0	0	2	3.71	1.63
250	51-60	0	1	1200	1	0	0	0	0	3	1	0	1	0	0	0	0	0	1	1	1	1	1	1	5	1	1	1	1	0	0	0	1	0	0	0	0	0	0	0	0	0	0	0	0	3	5.37	1.73	3.10405
251	51-60	0	0	0	0	0	0	0	0	2	0	0	0	1	0	0	0	1	1	0				1	2	1	0	0	1	0	0	0	0	0	0	1	0	0	0	0	1	0	0	1	1	4.2	2.59	1.58	1.63924
252	51-60	0	0	0	0	0	0	0	0	2	0	0		0	0	0	0	1	1	0	1	0	1	0	0	0	0	0	1	5	1	1	0	0	0	0	0	0	0	0	0	0	0	0	0	1.5	2.96	1.51
253	51-60	0	0	0	0	0	1	0	1	1	1	1	0	1	0	1	0	1	0	0	1	0	1	0	0	0	0	0	1	4	1	0	0	0	0	0	0	0	0	0	0	0	0	0	0	1	3.81	2.82	1.35106
254	51-60	0	0	0	0	0	0	0	0	2	0	0		0	0	0	0	1	1	0	1	1	0	1	3	1	0	0	1	2	1	0	0	0	0	0	0	0	0	0	0	0	0	0	0	1.7	2.15	1.53
255	51-60	0	0	0	0	0	0	1	0	3	0	0		1	0	1	1	0	0	0	0	0	0	0	2	1	0	0	1	2	1	0	0	0	0	0	0	0	0	0	0	0	0	0	0	1.5	2.21	1.58
256	51-60	0	1	125	1	0	0	0	0	0	1	1	0	1	1	0	0	1	0	1	0	0	1	1	0	0	0	0	1	2	1		0	0	0	0	0	0	0	0	0	0	0	0	0	2.5	3.65	2.39	1.5272
257	51-60	0	1	400	0	0	0	0	0	1	1	0		1	0	1	1	0	1	1	1	1	0		0	0	1	1	1	0	0		0	0	0	0	1	1	0	0	1	0	0	1	0		4.31	1.35
258	51-60	0	0	0	0	0	0	0	0	0	0	1	0	1	0	0	1	0	1	0	1	1	1	1	3	1	0	0	1	0	0	0	1	1	1	0	0	0	0	0	0	0	0	0	0	3.5	3.31	1.95	1.69744
259	51-60	0	1	900	1	0	0	0	0	0	1	1	0	1	0	0	0	0	0	0	1	1	1	0	2	1	0	0	1	0	0	0	0	0	0	0	0	0	0	0	0	0	0	0	0	1.5	3.63	2.84	1.27817
260	51-60	0	0	0	0	0	0	0	0	1	0	1	0	1	1	1	0	1	1	0	1	0	1	0	3	1	0	0	0	0	0	0	0	0	0	0	0	0	0	0	0	0	0	0	0	1.2	3.07	2.15	1.42791
261	51-60	0	0	0	0	0	0	0	0	2	1	1		0	0	0	1	0			1	1	1	1	3	1	0	0	0	0	0	0	1	0	1	0	0	0	0	0	0	0	0	1	0	3.3	4.17	2.74
262	51-60	0	0	0	0	0	0	0	0	2	1	0		1	1	1	1	0	1	1	1	0	0	1	0	0	0	0	1	5	1	0	0	0	0	1	0	0	1	0	0	0	0	1	0	5.5	4.13	1.32
263	51-60	0	1	800	1	0	0	0	0	2	1	0		1	0	1	1	0	1	1	1	1	0	1	5	1	0	0	1	5	1	0	1	0	0	0	0	0	0	0	0	0	0	1	0	6	4.82	1.61
264	51-60	0	0	0	0	0	0	0	0	2	0	1		1	0	1	0	0	1	0	1	1	0	1	3	1	0	0	1	5	1	0	0	0	0	0	0	0	0	0	0	0	0	1	0	4.4	3.35	2.43
265	51-60	0	1	600	0	0	0	0	0	2	1	1	1	0	0	1	1	0	1	1				1	2	1	0	0	1	5	1	0	0	0	0	1	0	0	0	0	1	0	0	0	0	2.5	5.88	2.12	2.77358
266	51-60	0	0	0	0	0	0	0	0	1	0	1	0	0	0	0	0	0	0	1	1	1	1	0	2	1	0	0	1	5	1		0	0	0	0	0	0	0	0	0	0	0	0	1	0.8	3.38	1.96	1.72449
267	51-60	0	1	400	0	0	1	0	0	2	1	0		1	0	1	1	0	0	0	1	1	0	1	0	0	0	0	1	4	1		0	0	0	1	1	0	1	0	1	0	0	1	1	5	5.01	1.72
268	51-60	0	0	0	0	0	0	0	1	2	0	1	0	1	1	1	0	1	1	0	1	0	0	1	6	1	0	0	1	4	1	0	0	0	0	0	0	0	0	0	0	0	0	1	0	1.8	3.36	2.13	1.57746
269	51-60	0	0	0	0	0	1	0	1	1	1	0		1	1	1	0	1	0	1	0	1	0	0	4	1	0	0		2	1	0	0	0	0	0	0	0	0	0	0	0	0	0	0	0.7	4.84	1.56
270	51-60	0	1	600	0	0	0	0	0	1	1	1		1	1	1	1	1	0	0	1	1	1	0	3	1	0	0	1	2	1	0	0	1	0	0	0	0	0	0	0	0	0	0	0	0.6	5.9	2.92
271	51-60	0	0	0	0	0	0	0	1	2	1	0	1	0	1	1	0	1	1	0	1	1	1	0	2	1	0	0	1	2	1	0	0	0	0	0	0	0	0	0	0	0	0	0	0	1.4	3.93	1.75	2.24571
272	51-60	0	0	0	0	0	0	0	0	0	0	0		1	0	1	0	0	0	0	0	1	0	0	2	1	0	0	1	2	1	0	0	0	0	0	0	0	0	0	0	0	0	0	0	1.5	1.44	1.45
273	51-60	0	1	800	1	0	0	0	0	0	1	1	1	1	0	1	1	0	1	1	1	1	1	0	3	1	0	0	1	2	1		1	1	0	1	1	0	1	1	0	0	1	1	1	0.5	4.16	2.33	1.78541
274	51-60	0	1	600	1	0	0	0	0	0	0	1	0	0	0	1	1	0	0	1	1	1	0	1	0	0	0	0	1	2	1		1	0	0	0	0	0	0	0	0	0	0	0	0	3.5	2.86	2.69	1.0632
275	51-60	0	1	600	0	0	0	0	0	0	0	0	1	1	1	1	1	0	0	1				1	0	0	0	0	1	1	1	0	0	0	0	0	0	0	0	0	0	0	0	0	0	2	3	1.37	2.18978
276	51-60	0	0	800	0	0	0	0	0	0	0	0		1	0	0	0	1	1	0	0	1	0	0	5	1	2	1	0	0	0	0	0	0	0	0	0	0	0	0	0	0	0	0	0	0.8	2.39	1.61
277	51-60	0	0	0	0	0	0	0	0	2	0	1		1	0	1	1	0	1	0				0	0	0	2	1	0	0	0	0	0	0	0	0	0	0	0	0	0	0	0	0	0	1	1.95	2.02
278	51-60	0	0	0	0	0	1	0	0	0	0	0	0	0	1	1	0	1	1	1	1	1	1	1	1	1	1	1	1	0	0	0	0	0	0	0	0	0	0	0	0	0	0	0	0	3	1.66	1.58	1.05063
279	51-60	0	0	0	0	0	0	0	0	0	0	1	0	0	1	1	1	1	0	0	0	1	1	0	3	1	1	1	1	0	0	0	1	0	0	0	0	0	0	0	0	0	0	0	0	1	2.47	2.24	1.10268
280	51-60	0	1	1200	1	0	0	0	0	0	0	1		0	0	0	1	0	1	1	1	1	1	1	4	1	1	1	1	0	0	0	1	0	0	0	0	0	0	0	0	0	0	0	0	2.5	2	2.05
281	51-60	0	0	0	0	0	0	0	0															1	4	1	1	1	1	0	0		0	0	0	0	0	0	0	0	0	0	0	0	0	7
282	51-60	0	0	0	0	0	1	0	0	1	1	1	1	1	0	0	0	1	0	0	1	0	1	0	4	1	0	0	0	0	0	0	0	0	0	0	0	0	0	0	0	0	0	0	0	1	4.53	1.81	2.50276
283	51-60	0	0	0	0	0	0	0	0	1	1	1		0	0	0	0	0	1	1	0	0	0	1	0	0	0	0	1	0	0	0	0	0	0	0	0	0	0	0	0	0	0	0	0	1.8	4.3	2.01
284	51-60	0																						1			1	1	1			0	0	0	0					0	0	0	0	0	0	4.5
285	51-60	0	0	0	0	0	0	0	0	1	0	1		0	1	1	0	1	0	0	0	1	1	0	3	1	0	0	0			0	0	0	0	0	0	0	0	0	0	0	0	0	0	1	2.37	2.47
286	51-60	0	0	0	0	0	0	0	0	2	1	0		0	1	1	0	1	1	1				0	0	0	0	0	0			0	0	0	0	0	0	0	0	0	0	0	0	0	0	0.8	3.71	1.3
287	51-60	0	0	0	0	0	0	0	0	3	0	1		1	1	0	0	1	0	1				0	0	0	0	0	0			0	0	0	0	0	0	0	0	0	0	0	0	0	0	0.8	2.79	1.87
288	51-60	0	0	0	0	0	0	0	0	0	1	0		0	0	0	0	1	0	0	1	1	0	1	4	1	0	0	1	4	1	1	1	0	0	0	0	0	0	0	0	0	0	0	1	3.6	3.7	1.78
289	51-60	0	0	0	0	0	0	0	0	1	0	0		0	1	0	1	1	1	1	0	0	0	0	5	1	0	0	1	4	1		0	0	0	0	0	0	0	0	0	0	0	0	0	0.6	2.32	1.22
290	51-60	0	0	0	0	0	0	0	0	1	1	0	1	1	1	1	1	1	0	1	1	1	1	1	3	1	0	0	1	2	1	1	0	1	0	0	0	0	0	0	0	0	0	1	0	2.3	4.58	1.47	3.11565
291	51-60	0	0	0	0	0	0	0	1	1	0	1	0	0	1	1	1	0	1	1				1	3	1	0	0	1	2	1	1	0	0	0	0	0	0	0	0	0	0	0	0	0	3	2.88	32.4	0.0888889
292	51-60	0	0	0	0	0	0	0	0	2	1	0		0	0	1	1	0			0	1	0	1	0	0	0	0	1	2	1	0	0	0	0	0	0	0	0	0	0	0	0	0	0	2.5	4.43	1.64
293	51-60	0	1	900	1	0	0	0	0	3	1	1	1	1	1	0	0	1	0	0	0	0	1	0	0	0	0	0	1	2	1	0	0	0	0	0	0	0	0	0	0	0	0	0	0	1.6	4.25	2.08	2.04327
294	51-60	0	0	0	0	0	0	0	0	0	0	1		1	1	1	1	0	1	0	0	0	0	1	2	1	0	0	1	2	1	0	0	0	0	0	0	0	0	0	0	0	0	0	0	3	1.92	2.28
295	51-60	0	0	0	0	0	0	0	0	0	0	0		0	1	0	1	0	1	0	0	0	1	0	0	0	0	0	1	2	1	0	0	0	0	0	0	0	0	0	0	0	0	0	0	1.5	1.56	1.75
296	51-60	0	0	0	0	0	0	0	0	0	0	1	0	1	0	1	1	0	0	1	0	1	0	1	0	0	0	0	1	1	1	0	0	0	0	0	0	0	0	0	0	0	0	0	0	2.2	3.05	2.92	1.04452
297	51-60	0	0	0	0	0	0	0	1	3	0	1		0	1	0	0	1	1	0	1	0	1	0	2	1	2	1	0	0	0	0	0	0	0	0	0	0	0	0	0	0	0	0	0	0.6	2.39	2.4
298	51-60	0	0	0	0	0	0	1	0	1	0	0		0	0	0	1	0	0	0	0	0	0	1	2	1	1	1	1	0	0	0	0	0	0	0	0	0	0	0	0	0	0	0	0	2	2.59	0.94
299	51-60	0	1	800	1	0	0	0	0	3	1	1	1	1	1	0	1	0	0	0	1	1	1	1	0	0	1	1	1	0	0	0	0	0	0	0	1	1	0	0	1	0	0	1	0	4.5	4.62	1.97	2.34518
300	51-60	0	0	0	0	0	0	0	0	1	1	1		0	0	0	0	1	1	1	1	1	1	1	0	0	1	1	1	0	0	0	1	1	0	0	0	0	0	0	0	0	0	0	0	2.5	4.27	2.34
301	51-60	0	0	0	0	0	0	0	1	1	1	1	0	0	1	1	1	0	0		1	1	0	0	2	1	0	0	0	0	0	0	0	0	0	0	0	0	0	0	0	0	0	0	0	0.5	3.45	1.95	1.76923
302	61-70	1	0	0	1	0	1	0	0	2	0	0		0	0	1	1	0	1	0	1	1	0	1	0	0	0	0	1	5	1	0	0	0	0	0	0	0	0	0	0	0	0	0	0	2	2	0.91
303	61-70	1	0	0	0	0	1	0	0	0	0	1		0	1	0	0	1	0	0	0	1	1	1	4	1	0	0	1	4	1	0	0	0	0	0	0	0	0	0	0	0	0	0	0	5.5	2.8	2.36
304	61-70	1	0	0	0	0	0	0	0	3	0	1	0	0	0	0	0	0	0	1	0	1	0	0	5	1	0	0	1	4	1	0	0	0	0	0	0	0	0	0	0	0	0	0	0	1	2.53	2.31	1.09524
305	61-70	1	0	0	0	0	0	0	0	2	1	1		1	1	1	1	0	0	0	1	1	1	1	4	1	0	0	1	4	1	0	0	0	0	0	0	0	0	0	0	0	0	0	0	2	6.89	3.46
306	61-70	1	0	0	0	0	0	1	0	2	0	1	0	1	1	0	1	1	0	0	0	0	1	0	5	1	0	0	0	4	1	0	0	0	0	0	0	0	0	0	0	0	0	0	0	1.5	2.44	1.81	1.34807
307	61-70	1	0	0	0	0	0	0	0	0	1	1		0	0	0	1	0	0	1	0	0	0	0	0	0	0	0	0	4	1	0	0	0	0	0	0	0	0	0	0	0	0	1	0	1.5	3.46	2.47
308	61-70	1	0	0	0	0	0	0	1	3	0	0	0	1	1	1	1	0	1	1	0	1	1	1	4	1	0	0	1	3	1		0	0	0	0	0	0	0	0	0	0	0	1	0	1.8	1.61	1.39	1.15827
309	61-70	1	0	0	0	0	1	0	0	0	1	1		1	1	0	0	1	1	1	0	0	1	1	3	1	0	0	1	2	1	0	0	0	0	0	0	0	0	0	0	0	0	0	0	2	3.91	1.93
310	61-70	1	0	0	0	0	1	0	0	1	0	1	0	0	0	1	0	1	1	0	0	0	1	0	3	1	0	0	1	2	1	0	0	0	0	0	0	0	0	0	0	0	0	0	0	1.3	3.23	2.66	1.21429
311	61-70	1	0	0	0	0	1	0	1	2	0	0		1	1	0	0	1	0	0				0	0	0	0	0	1	2	1	0	0	0	0	0	0	0	0	0	0	0	0	0	0	0.7	2.3	1.67
312	61-70	1	0	0	0	0	0	0	0	1	0	0	0	0	1	0	1	1	0	1	1	1	0	1	3	1	0	0	1	2	1	1	0	0	0	0	0	0	0	0	0	0	0	0	0	2.7	1.69	1.55	1.09032
313	61-70	1	1	1600	1	0	0	0	0	0	0	1		1	0	0	0	1	0	0	1	1	0	0	2	1	0	0	1	2	1	0	0	0	0	0	0	0	0	0	0	0	0	1	1	1.5	2.92	2.74
314	61-70	1	0	0	0	0	0	0	0	0	1	1	1	1	1	1	1	1	0	0	0	1	1	0	3	1	0	0	1	2	1	0	0	0	0	0	0	0	0	0	0	0	0	0	0	0.8	4.97	1.85	2.68649
315	61-70	1	0	0	0	0	0	0	0	2	1	0		1	0	0	0	0	1	1	1	0	0	1	2	1	0	0	1	2	1	0	0	0	0	0	0	0	0	0	0	0	0	0	1	2.8	4.54	1.64
316	61-70	1	0	0	0	0	0	1	0	2	0	0		0	0	1	1	0	1	1	0	1	0	0	0	0	0	0	1	2	1	0	0	0	0	0	0	0	0	0	0	0	0	0	0	1	3.41	1.47
317	61-70	1	0	0	0	0	0	0	0		1	0		0	0	0	1	0	1	1				0	0	0	0	0	1	2	1	0	0	0	0	0	0	0	0	0	0	0	0	0	0	1	4.26	1.69
318	61-70	1	0	0	0	0	0	0	0	1	0	1		1	1	1	1	0	0	0	0	0	1	0	4	1	0	0	1	1	1	0	0	0	0	0	0	0	0	0	0	0	0	0	0	1.5	2.2	2.52
319	61-70	1	0	0	0	0	0	0	0	2	0	1	0	0	1	1	1	0	0	0	0	0	1	0	5	1	0	0	0	1	1	0	0	0	0	0	0	0	0	0	0	0	0	0	0	1	3.02	2.67	1.13109
320	61-70	1	0	0	0	0	0	0	0	0	1	0		1	0	1	1	0	1	1	1	1	1	1	3	1	3	1	1	0	0	0	0	0	0	0	0	0	0	0	0	0	0	0	0	2.5	6.92	1.53
321	61-70	1	0	0	0	0	1	0	0		0	0		0	0	0	0	0	1	0				0	0	0	2	1	0	0	0	0	0	0	0	0	0	0	0	0	0	0	0	0	0	0.5	1.96	1.31
322	61-70	1	0	0	0	0	0	1	0	2	0	0	0	0	0	1	0	1	1	1	0	0	0	0	5	1	2	1	0	0	0	0	0	0	0	0	0	0	0	0	0	0	0	0	0	0.5	2.62	1.74	1.50575
323	61-70	1	0	0	0	0	0	0	0	2	1	1	0	1	0	0	0	0	1	1	0	0	0	0	0	0	2	1	0	0	0	0	0	0	0	0	0	0	0	0	0	0	0	0	0	1	3.89	2.58	1.50775
324	61-70	1	0	0	0	0	0	0	1	2	1	1	0	1	1	1	1	1	0	0	0	0	1	0	2	1	2	1	0	0	0	0	0	0	0	0	0	0	0	0	0	0	0	0	0	1.2	3.5	2.4	1.45833
325	61-70	1	1	2640	1	0	0	0	0	2	0	0	1	1	0	0	1	0	1	1	0	1	0	1	5	1	1	1	1	0	0	0	0	0	0	0	0	0	0	0	0	0	0	0	0	5.5	3.07	1.49	2.0604
326	61-70	1	0	0	0	1	0	0	0	3	1	0	1	0	1	1	0	1	1	0	0	1	0	1	4	1	1	1	1	0	0	0	0	0	0	0	0	0	0	0	0	0	0	0	0	4	5.03	1.54	3.26623
327	61-70	1	0	0	0	0	0	0	0	1	1	1		1	0	0	1	0	1	1	1	1	1	1	4	1	0	0	1	0	0	1	0	0	0	1	0	0	0	0	0	0	1	1	0	5.3	8.04	2.12
328	61-70	1	1	800	0	0	0	0	0	0	1	1	1	1	1	0	1	1	0	0				0	5	1	0	0	1	0	0	0	0	0	1	0	0	0	0	0	0	0	0	0	0	1.3	5.48	2.21	2.47964
329	61-70	1	0	0	0	0	0	0	0	2	1	1	1	1	1	0	0	1	1	1	1	0	1	0	0	0	0	0	1	0	0	0	0	0	0	0	0	0	0	0	0	0	0	0	0	1	4.07	2.23	1.82511
330	61-70	1	0	0	0	0	0	0	0	2	0	0	1	1	1	0	1	0	1	1	1	1	0	0	1	1	0	0	1	5	1	1	0	0	0	1	0	0	1	0	1	0	0	0	0	1.5	3.1	1.65	1.87879
331	61-70	1	0	0	0	0	0	1	0	2	1	0	1	0	1	0	1	0	0	1	0	1	0	0	2	1	0	0	1	5	1	0	0	0	0	0	0	0	0	0	0	0	0	0	0	1.5	4.54	1.43	3.17483
332	61-70	1	1	100	1	0	0	0	0	3	0	0		0	0	0	1	0	0	1	0	1	0	1	2	1	0	0	1	5	1		0	0	0	1	0	0	0	0	1	0	0	0	1	4	2.83	0.72
333	61-70	1	0	0	0	1	0	0	0	2	1	0		1	0	0	0	0	0	0	1	1	1	0	2	1	0	0	1	4	1	0	0	0	0	0	0	0	0	0	0	0	0	0	0	1.3	4.1	1.59
334	61-70	1	0	0	0	0	1	0	0	0	0	0		0	0	0	1	0	0	0	0	0	0	0	0	0	0	0	1	2	1	0	0	0	0	0	0	0	0	0	0	0	0	0	0	1	1.73	1.6
335	61-70	1	0	0	0	0	0	1	0	0	0	0		1	0	0	0	1	1	0	0	0	0	1	2	1	0	0	1	2	1	0	0	0	0	0	0	0	0	0	0	0	0	0	0	2	2.06	1.36
336	61-70	1	0	0	0	0	0	0	0	2	0	1	0	0										1	0	0	0	0	1	2	1	0	0	0	0	0	0	0	0	0	0	0	0	1	0	3	3.08	2.27	1.35683
337	61-70	1	0	0	0	0	0	1	0	3	1	0		1	1	0	1	0	0	1				1	3	1	0	0	1	2	1	0	0	0	0	0	0	0	0	0	0	0	0	0	0	3	3.54	1.3
338	61-70	1	0	0	0	0	0	0	0	2	0	1	0	0	1	1	0	1	1	0	0	0	1	0	2	1	0	0	1	2	1	0	0	0	0	0	1	1	0	0	0	0	1	0	0	1.2	2.48	1.9	1.30526
339	61-70	1	0	0	0	0	0	0	0	1	0	0		0	1	1	1	0	0	0	0	0	0	0	3	1	0	0	1	2	1	0	0	0	0	0	0	0	0	0	0	0	0	0	0	1.2	2.8	1.58
340	61-70	1	0	0	0	0	0	0	0	3	1	0	1	0	0	1	1	0	0	0	1	0	1	0	1	1	0	0	1	2	1	0	0	0	0	0	0	0	0	0	0	0	0	0	0	1.2	7.49	1.23	6.08943
341	61-70	1	0	0	0	0	0	0	0	0	1	1	0	0	1	0	1	1	0	0				0	0	0	0	0	0	2	1	0	0	0	0	0	0	0	0	0	0	0	0	0	0	0.5	3.59	2.13	1.68545
342	61-70	1	0	0	0	0	0	0	0	1	1	1		0	1	1	0	1	0	0	1	1	1	1	0	0	0	0		2	1	0	0	0	0	0	0	0	0	0	0	0	0	0	0	1.8	3.42	1.95
343	61-70	1	1	800	1	1	0	0	0	3	0	1	0	0	0	0	1	0	1	1	1	1	0	1	6	1	0	0	1	2	1		0	0	0	0	0	0	0	0	0	0	0	0	0	2	2.85	2.13	1.33803
344	61-70	1	0	0	0	0	0	0	0	1	1	0		1	1	0	1	1	0	1	1	0	1	0	5	1	2	1	1	1	1	0	0	0	0	0	0	0	0	0	0	0	0	0	0	1.5	4.33	1.46
345	61-70	1	0	0	0	0	0	0	0	1	0	1		1	1	0	0	1	0	0	0	1	0	1	3	1	0	0	1	1	1	0	0	0	0	0	0	0	0	0	0	0	0	0	0	2	2.78	2.23
346	61-70	1	0	0	0	0	0	0	0	0	0	0		1	0	0	1	0	1	1	0			1	0	0	0	0	1	1	1	0	0	0	0	0	0	0	0	0	0	0	0	0	0	1.8	2.19	1.12
347	61-70	1	0	0	0	0	1	1	0	1	1	0		1	1	0	0	1	0	0	1	1	1	0	1	1	2	1	0	0	0	0	0	0	0	0	0	0	0	0	0	0	0	0	0	0.9	3.45	1.6
348	61-70	1	1	800	0	0	0	0	0	0	1	0	1	0	0	1	0	0	0	0	0	0	1	0	0	0	2	1	0	0	0	0	0	0	0	0	0	0	0	0	0	0	0	0	0	1	4.64	1.63	2.84663
349	61-70	1	1	1200	0	0	0	0	0	2	0	0		1	1	1	1	0	0	0	1	1	0	1	0	0	1	1	1	0	0		0	0	0	1	0	0	1	0	0	0	0	0	0	2.8	2.87	1.75
350	61-70	1	1	600	1	0	0	0	0	0	1	1		1	0	1	1	0	1	0				1	0	0	1	1		0	0		1	0	0	0	0	0	0	0	0	0	0	0	0	6.5	5.18	1.8
351	61-70	1	0	0	0	0	0	0	0	2	0	0		1	0	0	0	1	1	0	0	1	0	0	0	0	0	0	1	0	0	0	0	0	0	0	0	0	0	0	0	0	0	0	0	1.2	2.82	1.7
352	61-70	1	0	0	0	1	0	0	0	0	1	1		1	1	1	1	0	0	1	0	1	1	0	3	1	0	0	0			0	0	0	0	0	0	0	0	0	0	0	0	0	0	0.7	3.6	2.39
353	61-70	1	0	0	0	1	0	0	0	0	1	1		1	1	0	1	1	0	1				0	0	0	0	0	0			0	0	0	0	0	0	0	0	0	0	0	0	0	0	0.7	4.63	1.9
354	61-70	1	0	0	0	0	0	0	0	2	0	0	0	0	0	1	1	0	1	1	1	0	0	1	3	1	0	0	0	5	1	1	0	1	0	1	0	0	1	0	0	0	0	0	0	5	3.14	1.79	1.75419
355	61-70	1	0	0	0	0	0	0	0	1	1	1		1	1	1	0	1	0	1	1	1	0	1	0	0	0	0	1	5	1	0	1	1	0	0	0	0	0	0	0	0	0	0	0	2.5	6.19	2.53
356	61-70	1	1	1200	0	0	0	0	0	1	1	1		1	0	0	0	1	1	1	1	1	0	1	4	1	0	0	1	5	1		0	0	0	0	0	0	0	0	0	0	0	0	0	1.8	5.51	2.34
357	61-70	1	0	0	0	0	0	0	1	0	0	1	0	0	1	1	1	0	1	1	0	0	1	1	0	0	0	0	1	5	1		1	0	0	0	0	0	0	0	0	0	0	0	0	2	1.72	1.85	0.92973
358	61-70	1	0	0	0	0	0	0	0	2	0	0	1	0	0	1	1	0	0	0	1	1	0	1	0	0	0	0	1	5	1		0	0	0	0	0	0	0	0	0	0	0	0	0	2.7	1.96	1.01	1.94059
359	61-70	1	1	200	1	0	0	0	0	2	1	0		1	1	1	1	0	0	0	1	0	1	1	1	1	0	0	1	4	1	0	0	0	0	0	0	0	0	0	0	0	0	0	0	1.8	3.62	1.37
360	61-70	1	0	0	0	0	0	0	0	0	0	0	0	0	1	1	0	1	0	1	1	0	0	0	1	1	0	0	1	4	1	0	0	0	0	0	0	0	0	0	0	0	0	0	0	1	1.76	1.59	1.10692
361	61-70	1	1	50	1	0	0	0	0	0	1	0	1	1	0	0	1	0	1	1	0	0	0	1	4	1	0	0	0	4	1	0	0	0	0	0	0	0	0	0	0	0	0	0	0	5	5.42	1.59	3.40881
362	61-70	1	0	0	0	0	0	0	0	2	0	0		1	0	1	1	0	1	0	1	0	1	0	0	0	2	1	1	2	1	0	0	0	0	0	0	0	0	0	0	0	0	0	0	1.5	2.96	1.73
363	61-70	1	1	300	0	0	0	0	0	0	1	1	1	0	1	1	0	1	0	0	1	1	1	1	3	1	0	0	1	2	1	0	0	1	0	0	0	0	0	0	0	0	0	0	0	5	4.74	1.97	2.40609
364	61-70	1	1	800	1	0	0	0	1	0	1	1		0	1	1	0	1	0	1	1	0	1	0	0	0	0	0	1	2	1	0	0	0	0	0	0	0	0	0	0	0	0	0	0	1.5	3.55	3.58
365	61-70	1	1	440	1	0	0	1	0	0	0	0	1	1	1	1	1	0	0	1	1	1	0	1	3	1	0	0	1	2	1		1	0	0	0	0	0	0	0	0	0	0	0	0	2	2.22	1.02	2.17647
366	61-70	1	1	600	1	0	0	0	0	0	0	1	0	0	1	1	0	1	0	1	0	1	0	0	0	0	0	0	1	2	1		0	0	0	0	0	0	0	0	0	0	0	0	0	1	2.31	2.43	0.950617
367	61-70	1	0	0	0	0	0	0	0	1	0	1		0	0	0	1	0	1	1	1	0	0	0	5	1	2	1	0	0	0	0	0	0	0	0	0	0	0	0	0	0	0	0	0	0.6	3.29	2.11
368	61-70	1	1	1600	0	0	1	0	1	0	1	1	0	1	0	0	1	0	0	1	1	1	0	1	2	1	1	1	1	0	0	0	1	0	0	1	0	0	0	0	1	0	0	0	0	2.5	3.58	2.6	1.37692
369	61-70	1	1	3200	0	0	0	0	0	2	1	1		1	0	1	1	0	1	1	1	1	0	1	5	1	1	1	1	0	0	0	1	0	0	0	0	0	0	0	0	0	0	1	0	2.7	5.15	2.32
370	61-70	1	0	0	0	0	0	0	0	2	1	0	1	0	0	0	0	1	1	1	0	1	0	0	3	1	0	0	0	0	0	0	0	0	0	0	0	0	0	0	0	0	0	0	0	1	3.57	1.23	2.90244
371	61-70	1	1	400	0	0	0	0	0	0	1	1	1	1	1	0	1	0	1	0				0	3	1	0	0	0	0	0	0	0	0	0	0	0	0	0	0	0	0	0	0	0	1	4.97	2.02	2.4604
372	61-70	1	1	800	1	0	0	0	0	0	1	1	1	1	0	1	0	0	0	0	1	0	0	0	0	0	0	0	1	0	0		0	0	0	1	0	0	1	0	0	0	0	1	0	1.6	6.6	1.98	3.33333
373	61-70	1	1	2400	1	0	0	0	1	1	1	0	1	1	0	1	0	1	0	1	0	1	1	1	5	1	0	0	0	0	0		0	0	0	0	0	0	0	0	0	0	0	0	0	8	3.91	0.79	4.94937
374	61-70	1	0	0	0	0	0	0	0	2	1	1		1	0	1	1	0	1	1	1	0	1	1	0	0	0	0	1	5	1	0	0	0	0	1	0	0	1	0	0	0	0	0	0	3	6.71	2.34
375	61-70	1	0	0	0	0	0	0	0	2	1	0	1	0	1	0	0	1	1	1	1	0	0	0	0	0	0	0	1	5	1		0	0	0	0	0	0	0	0	0	0	0	0	0	1.5	3.62	1.79	2.02235
376	61-70	1	0	0	0	0	1	0	0	1	1	1		0	1	0	0	1	0	0	0	1	1	0	2	1	0	0	1	4	1	0	0	0	0	0	0	0	0	0	0	0	0	0	0	1.6	3.72	3.63
377	61-70	1	0	0	0	0	1	1	0	1	0	0	1	0	1	1	0	1	0	0	1	0	0	1	3	1	0	0	1	4	1		0	0	0	0	0	0	0	0	0	0	0	0	0	3.5	3.34	1.31	2.54962
378	61-70	1	1	80	0	0	0	0	0	1	1	0		0	0	0	1	0	1	0	1	1	0	1	2	1	0	0	1	4	1	1	0	1	0	1	0	0	0	0	1	0	0	1	0	1.8	3.43	1.74
379	61-70	1	0	0	0	0	0	0	0	0	1	0	1	0	0	1	0	0	1	1				1	1	1	0	0	1	4	1	1	1	0	0	0	0	0	0	0	0	0	0	1	0	3	10.62	0.4	6.05
380	61-70	1	0	0	0	0	0	0	0	3	1	1		1	1	1	1	1	0	0	1	1	0	1	0	0	0	0	1	4	1	1	0	1	0	0	0	0	0	0	0	0	0	0	0	2.5	5.73	2.08
381	61-70	1	0	0	0	0	0	0	0	0	0	1		1	0	0	1	0	0	0	1	1	0	1	1	1	0	0	1	4	1	0	0	0	0	0	0	0	0	0	0	0	0	1	0	2.5	1.31	1.81
382	61-70	1	1	800	1	0	0	0	1	1	0	0		0	1	1	0	1	0	0	1	1	0	1	3	1	0	0	1	4	1	0	0	0	0	0	0	0	0	0	0	0	0	0	0	2.2	2.85	1.52
383	61-70	1	0	0	0	0	0	0	0	1	0	0	0	0	1	0	1	0	0	1	0	1	0	1	3	1	0	0	1	4	1		0	0	0	0	0	0	0	0	0	0	0	0	0	3	2	1.14	1.75439
384	61-70	1	1	800	1	0	0	0	0	1	0	0	1	0	1	1	1	0	1	0	1	0	0	1	3	1	0	0	1	4	1		0	0	0	0	0	0	0	0	0	0	0	0	0	3.2	2.45	1.2	2.04167
385	61-70	1	0	0	0	0	1	0	0	3	1	1		1	1	0	1	1	1	1	1	1	1	0	0	0	0	0	1	2	1	0	0	0	0	0	0	0	0	0	0	0	0	0	0	1.5	3.81	3.59
386	61-70	1	0	0	0	0	0	0	0	0	0	1		1	1	1	1	0	0	0	1	0	1	1	4	1	0	0	1	2	1	0	0	0	0	0	0	0	0	0	0	0	0	0	0	2.2	2.44	3.14
387	61-70	1	0	0	0	0	0	0	0	3	1	1		1	1	1	0	1	1	0	1	1	0	0	4	1	0	0	1	2	1	0	0	0	0	0	0	0	0	0	0	0	0	0	0	0.7	3.87	2.37
388	61-70	1	0	0	0	0	0	0	0	1	0	1	0	1	1	1	1	0	0	0	1	1	0	0	4	1	0	0	1	2	1	0	0	0	0	0	0	0	0	0	0	0	0	0	0	1	3.1	1.97	1.5736
389	61-70	1	0	0	0	0	0	0	0	1	0	0		1	1	1	1	1	0	0				0	4	1	0	0	1	2	1		0	0	0	0	0	0	0	0	0	0	0	0	0	1.2	3.37	1.76
390	61-70	1	0	0	0	0	0	1	1	1	0	1		1	1	1	1	0	0	0	0	0	1	1	0	0	0	0	1	2	1		0	0	0	0	0	0	0	0	0	0	0	0	0	1.8	2.54	3.63
391	61-70	1	0	0	0	0	0	0	0	1	0	1	0	1	1	0	0	1	0	0	0	1	1	1	3	1	1	1	1	0	0	0	0	0	0	0	0	0	0	0	0	0	0	0	0	2	3.4	2.29	1.48472
392	61-70	1	1	800	0	0	0	0	0	1	1	0		0	0	1	1	0	0	0	1	0	1	1	0	0	1	1	1	0	0	0	0	0	0	0	0	0	0	0	0	0	0	0	0	2	4.72	1.16
393	61-70	1	1	1200	1	0	0	0	0	1	1	0		1	0	1	1	0	1	1	0	0	1	0	3	1	1	1	1	0	0	0	1	0	0	0	0	0	0	0	0	0	0	0	0	1.2	6.54	1.39
394	61-70	1	0	0	0	0	0	0	1	3	0	1		0	1	0	1	0	0	0					3	1	1	1	1	0	0	0	1	0	0	1	0	0	0	1	0	0	0	1	0		1.58	1.89
395	61-70	1	1	675	0	0	0	0	0															1	3	1	1	1	1	0	0	0	1	0	0	0	0	0	0	0	0	0	0	0	0	4.5
396	61-70	1	1	600	1	0	0	0	0	2	0	0		1	0	1	0	0	0	0				1	0	0	1	1	1	0	0		1	1	0	0	0	0	0	0	0	0	0	0	0	4.5	3.05	1.13
397	61-70	1	1	320	1	0	0	0	0	0	1	1		1	1	1	0	1	0	0	1	0	1	1	3	1	0	0	1	0	0	0	0	0	0	0	0	0	0	0	0	0	0	0	0	3	4.25	2.21
398	61-70	1	1	80	1	0	0	0	0	1	1	0		1	1	1	0	1	0	0				1	3	1	0	0	1	0	0	0	1	0	0	1	0	0	1	1	0	0	0	0	0	5	4.73	1.66
399	61-70	1	0	0	0	0	0	1	0	2	0	1	0	1	1	1	1	0	1	1	0	1	0	0	5	1	0	0	0	0	0	0	0	0	0	0	0	0	0	0	0	0	0	0	0	0.4	3.03	2.22	1.36486
400	61-70	1	0	0	0	1	0	0	0	0	1	1		1	1	0	1	0	0	1	1	0	1	0	0	0	0	0	0	0	0		0	0	0	0	0	0	0	0	0	0	0	0	0	0.8	4.21	2.23
401	61-70	1	0	0	0	0	0	0	0	0	0	0		1	1	1	1	1	0	1	0	1	0	1	4	1	0	0	1			0	0	0	0	1	0	0	0	0	1	0	0	0	0	3	2.25	0.79
402	61-70	1	1	100	0	0	0	0	0	0	0	0	1	0	1	0	0	1	1	1	0	1	0	1	4	1	0	0	1	5	1		1	0	0	0	0	0	0	0	0	0	0	0	0	2	3.4	1.21	2.80992
403	61-70	1	0	0	0	0	0	0	0	2	0	1		0	0	1	1	0	1	1				0	3	1	0	0	1	4	1	0	0	0	0	0	0	0	0	0	0	0	0	0	0	0.7	2.74	2.55
404	61-70	1	0	0	0	1	1	1	1	1	0	0	1	0	0	1	0	1	0	0	0	1	0	0	0	0	0	0	1	2	1	1	0	0	0	0	0	0	0	0	0	0	0	0	0	1.6	3.13	1.35	2.31852
405	61-70	1	0	0	0	0	0	0	0	0	0	0		0	1	0	1	1	1	1	1	0	1	0	3	1	0	0	1	2	1	1	0	0	0	0	0	0	0	0	0	0	0	0	0	1.5	2.64	1.44
406	61-70	1	0	0	0	0	0	0	0	0	0	0	0	0	0	0	0	1	1	1	0	0	0	1	4	1	0	0	1	2	1	0	0	0	0	0	0	0	0	0	0	0	0	0	0	1.7	2.23	1.37	1.62774
407	61-70	1	0	0	0	0	0	0	1	3	0	0	0	0	0	0	0	1	1	1	1	1	1	1	0	0	0	0	1	2	1	0	0	0	0	0	0	0	0	0	0	0	0	0	0	4	2.14	1.36	1.57353
408	61-70	1	0	0	0	0	0	0	0	1	0	0	0	1	0	0	0	0	0	0	1	0	1	0	4	1	0	0	1	2	1	0	0	0	0	0	0	0	0	0	0	0	0	0	0	1	2.37	1.57	1.50955
409	61-70	1	0	0	0	1	0	1	1	2	0	0		1	0	1	0	0	0	0	1	0	0	1	4	1	0	0	0	2	1	0	0	0	0	0	0	0	0	0	0	0	0	0	0	1.8	3.24	1.76
410	61-70	1	1	600	0	0	0	0	0	0	0	0		0	0	0	0	1	1	1	1	1	0	1	3	1	0	0	1	2	1		0	0	1	0	0	0	0	0	0	0	0	1	0	5	2.94	1.25
411	61-70	1	1	1200	0	0	0	0	0															1	0	0	0	0	1	2	1		0		0	0	0	0	0	0	0	0	0	0	0	2.2
412	61-70	1	0	0	0	0	0	0	0	0	0	0		0	1	1	1	0	1	0				0	4	1	0	0	1	2	1		0	0	0	0	0	0	0	0	0	0	0	0	0	1.5	1.69	1.65
413	61-70	1	0	0	0	0	0	0	0	0	0	1		0	0	0	0	1	0	1	0	1	0	0	0	0	0	0	1	2	1		0	0	0	0	0	0	0	0	0	0	0	0	0	1.5	2.89	2.76
414	61-70	1																						1	5	1	0	0	1	2	1	1	0		0	0	0	0	0	0	0	0	0	0	0	2.2
415	61-70	1	0	0	0	0	0	0	0	2	1	0		0	1	1	0	1	1	1	1	1	0	1	2	1	0	0	1	1	1	0	0	0	0	0	0	0	0	0	0	0	0	0	0	1.8	4.85	1.33
416	61-70	1	0	0	0	0	0	0	0	1	1	0		0	1	1	1	0	0	1	0	0	1	0	0	0	3	1	1	0	0	0	0	0	0	0	0	0	0	0	0	0	0	0	0	0.6	5.04	1.27
417	61-70	1	0	0	0	0	1	0	0	1	1	0		1	0	0	0	0	0	0	1	1	0	0	3	1	2	1	0	0	0	0	0	0	0	0	0	0	0	0	0	0	0	0	0	0.5	5.43	1.38
418	61-70	1	0	0	0	0	1	0	0	1	0	0		0	0	0	0	1	1	0	0	0	0	0	0	0	2	1	0	0	0		0	0	0	0	0	0	0	0	0	0	0	0	0	1	2.24	1.64
419	61-70	1	0	0	0	0	0	0	0	2	1	0		0	0	0	1	0	1	0	1	1	0	0	0	0	2	1	0	0	0	0	0	0	0	0	0	0	0	0	0	0	0	0	0	0.7	3.94	1.7
420	61-70	1	1	800	0	0	0	0	0	3	0	0		1	1	0	0	1	0	0	0	1	1	1	0	0	1	1	1	0	0	0	0	0	0	0	0	0	0	0	0	0	0	0	0	2	2.97	1.64
421	61-70	1	1	600	0	0	0	0	0															1	3	1	1	1	1	0	0	0	1	0	0	0	0	0	0	0	0	0	0	0	0	3
422	61-70	1	1	600	1	0	0	0	0	0	1	1	1	1	0	0	0	1	1	1	1	1	1	1	0	0	0	0	1	0	0	1	0	1	0	1	0	0	1	0	0	0	0	0	0	3.5	8.62	2.73	3.15751
423	61-70	1	0	0	0	0	0	1	0	3	0	0		0	1	1	1	1	0	0	1	0	0	1	4	1	0	0		0	0	0	0	0	0	0	0	0	0	0	0	0	0	0	0	3	2.19	1.68
424	61-70	1	0	0	0	0	0	1	0	2	1	1	0	1	1	1	1	0	1	1	1	1	1	1	0	0	0	0	1	0	0		0	0	0	0	0	0	0	0	0	0	0	0	0	7.5	3.84	2.28	1.68421
425	61-70	1	0	0	0	0	0	0	0	1	0	0		0	1	1	0	1	0	0	0	1	0	0	5	1	0	0	0			0	0	0	0	0	0	0	0	0	0	0	0	0	0	1	3.36	0.73
426	61-70	1	0	0	0	0	0	0	0	0	1	0		0	1	1	1	1	0	0	0	1	1	0	3	1	0	0	0			0	0	0	0	0	0	0	0	0	0	0	0	0	0	0.6	3.49	1.53
427	61-70	1	0	0	0	0	0	0	0															1	4	1	0	0	1	5	1	1	0	1	0	1	1	0	0	1	1	0	0	1	0	6.5
428	61-70	1								2	0	1	0	0	0	1	0	1	1	1				1	0	0	0	0	1	5	1	1	0	1	0	0	0	0	0	0	0	0	0	1	0	6.5	2.48	2.19	1.13242
429	61-70	1	0	0	0	0	1	0	0	0	0	0		1	0	1	0	1	0	0	0	0	0	1	2	1	0	0	1	4	1	1	0	0	0	0	0	0	0	0	0	0	0	0	0	2.5	1.78	1.42
430	61-70	1	0	0	0	1	0	0	0	0	0	0		0	0	0	0	0	1	1	0	1	1	1	0	0	0	0	1	4	1	1	0	1	0	0	0	0	0	0	0	0	0	0	0	2.5	2.85	1.59
431	61-70	1	0	0	0	0	0	0	0	0	0	1	0	0	0	1	1	0	0	0	0	0	0	1	0	0	0	0	1	4	1	0	0	0	0	0	0	0	0	0	0	0	0	0	0	2	3.33	2.16	1.54167
432	61-70	1	0	0	0	0	0	0	0	0	1	0		0	0	0	0	1	1	1	0	1	1	0	1	1	0	0	1	4	1		0	0	0	0	0	0	0	0	0	0	0	0	0	1.1	3.83	1.39
433	61-70	1	0	0	0	0	1	0	0	2	1	0		0	0	0	1	0	0	0	1	0	1	0	3	1	0	0	1	2	1	0	0	0	0	0	0	0	0	0	0	0	0	0	0	1.5	3.82	1.72
434	61-70	1	0	0	0	0	0	0	0	0	0	1		0	0	0	0	0	1	0	1	0	0	1	4	1	0	0	1	2	1	1	0	0	0	1	0	0	0	0	1	0	0	1	0	2.7	3.2	1.88
435	61-70	1	0	0	0	0	0	0	0	3	0	0		0	0	0	0	1	1	1	1	0	0	1	3	1	0	0	1	2	1	1	0	1	1	0	0	0	0	0	0	0	0	0	0	3	2.79	1.44
436	61-70	1	0	0	0	0	0	0	0	0	0	1	0	0	1	0	1	0	0	0				1	1	1	0	0	1	2	1	0	0	0	0	0	0	0	0	0	0	0	0	0	0	2	2.98	2.34	1.2735
437	61-70	1	1	1500	0	0	0	0	0	0	1	1	1	1	1	1	1	0	0	0	1	0	0	0	1	1	0	0	1	2	1	0	0	0	0	0	0	0	0	0	0	0	0	0	0	1.5	6.48	2.63	2.46388
438	61-70	1	1	800	0	0	0	0	0	2	0	0		0	0	0	0	0	1	1	0	0	1	0	0	0	0	0	1	2	1	0	0	0	0	0	0	0	0	0	0	0	0	0	0	1.5	2.2	1.72
439	61-70	1	0	0	0	0	0	0	0	1	0	0		0	0	0	0	0	1	0	0	0	1	0	6	1	0	0	1	2	1	0	0	0	0	0	0	0	0	0	0	0	0	0	0	1.5	2.99	1.68
440	61-70	1	0	0	0	0	1	1	0	0	1	0	1	1	1	1	1	0	0	1	1	0	1	0	4	1	0	0	1	1	1	0	0	0	0	0	0	0	0	0	0	0	0	0	0	1.5	4.56	1.45	3.14483
441	61-70	1	1	400	0	0	0	0	0	0	1	1		1	0	1	1	0	0	1	0	1	1	1	4	1	1	1	1	0	0	0	1	0	1	0	0	0	0	0	0	0	0	0	0	7	4.1	2.12
442	61-70	1	1	300	1	0	0	0	0	0	1	1	1	0	0	1	1	0	1	1	1	0	1	1	3	1	1	1	1	0	0	0	1	0	0	0	0	0	0	0	0	0	0	1	0	2.5	4.41	1.89	2.33333
443	61-70	1	1	800	0	0	0	0	0	0	0	1	0	1	1	1	0	1	0	1	1	1	1	1	3	1	1	1	1	0	0		0	0	0	1	0	0	0	0	1	0	0	0	0	3.5	2.79	2.21	1.26244
444	61-70	1	0	0	0	0	0	0	0	1	0	0		0	1	1	0	1	0	0	1	1	0	1	0	0	1	1	1	0	0		1	0	0	0	0	0	0	0	0	0	0	0	0	3.5	2.78	1.56
445	61-70	1	0	0	0	0	1	0	0	1	1	0		0	1	1	1	0	0	0	1	0	1	1	0	0	0	0	1	0	0	0	0	0	0	0	0	0	0	0	0	0	0	0	0	3	5.26	1.48
446	61-70	1	1	800	0	0	0	0	0	0	1	0	1	0	0	0	0	1	1	1	0	1	1	1	4	1	0	0	1	0	0	0	0	0	0	0	0	0	0	0	0	0	0	0	0	9	4.32	1.32	3.27273
447	61-70	1	0	0	0	0	0	1	1	0	1	1	1	1	1	1	1	0	0	1	1	1	1	1	2	1	0	0	1	0	0	0	0	0	0	0	0	0	0	0	0	0	0	0	0	2.8	6.25	1.88	3.32447
448	61-70	1	0	0	0	0	0	0	0	0	1	0	1	1	1	0	1	0	0	0	1	1	1	1	3	1	0	0	0	0	0	0	0	1	0	1	1	0	0	1	0	0	1	1	0	6	3.51	1.18	2.97458
449	61-70	1	1	1000	1	0	0	0	0	1	1	0	1	0	0	1	1	0	0	1	1	0	1	0	3	1	0	0	0	0	0	0	0	0	0	0	0	0	0	0	0	0	0	0	0	1.2	3.73	1.64	2.27439
450	61-70	1	1	600	0	0	0	0	0	3	1	0		0	0	1	1	0	1	1	1	0	1	1	0	0	0	0	1	0	0		1	1	0	0	0	0	0	0	0	0	0	1	0	5	5.93	0.76
451	61-70	1	1	1500	1	0	0	0	0	2	1	1	0	1	1	1	1	0	1	1	1	1	1	1	0	0	0	0	1	0	0		0	0	0	0	0	0	0	0	0	0	0	1	0	4.5	4.08	2.97	1.37374
452	61-70	1	0	0	0	0	0	0	0	2	1	0		1	0	1	0	0	0	0	1	0	1	1	0	0	0	0	1	0	0		0	0	0	0	0	0	0	0	0	0	0	0	0	3	4.44	1.65
453	61-70	1	0	0	0	0	0	0	0	0	1	0	1	0	0	0	0	1	0	0	0	0	0	1	4	1	0	0		0	0		0	0	0	0	0	0	0	0	0	0	0	0	0	3	3.53	1.36	2.59559
454	61-70	1	0	0	0	0	0	0	0	1	1	1		1	0	1	1	0	0	1	1	1	1		0	0	1	1	1				0	0	0	0	0	0	0	0	0	0	0	1	0		10.89	2
455	61-70	1	1	800	0	0	0	0	0	2	0	0		0	0	0	0	0	1	0	1	1	0	1	4	1	0	0	1	5	1	0	0	1	0	0	0	0	0	0	0	0	0	0	0	2	2.36	1.53
456	61-70	1	0	0	0	0	0	0	0	1	0	0		0	0	1	0	0	1	0	1	1	1	1	1	1	0	0	1	5	1	0	0	0	0	0	0	0	0	0	0	0	0	0	0	2	3.04	1.77
457	61-70	1	0	0	0	0	1	0	1	2	0	0		0	0	1	1	0	1	0	1	1	1	1	0	0	0	0	1	4	1	1	0	0	0	0	0	0	0	0	0	0	0	0	0	2.5	3.04	1.47
458	61-70	1	0	0	0	0	1	0	0	1	0	1		0	1	1	1	1	0	0	0	1	0	1	3	1	0	0	1	4	1		0	0	0	0	0	0	0	0	0	0	0	0	0	2	2.26	2.79
459	61-70	1	0	0	0	0	0	1	0	1	0	0	1	1	0	1	0	0	0	0	1	1	0	1	0	0	0	0	1	4	1		1	1	0	0	0	0	0	0	0	0	0	1	0	4.5	2.36	1.25	1.888
460	61-70	1	1	200	1	0	0	0	0	0	1	0	1	0	0	0	1	0	1	1	0	1	1	1	0	0	0	0	1	4	1		0	0	0	0	0	0	0	0	0	0	0	0	0	2.4	3.91	1.61	2.42857
461	61-70	1	0	0	0	0	1	0	0	1	0	0		0	0	0	1	0	1	1	1	1	0	1	3	1	0	0	1	2	1	0	0	0	0	0	0	0	0	0	0	0	0	0	0	2.5	2.97	1.7
462	61-70	1	0	0	1	0	0	0	0	0	1	0		0	1	1	1	0	0	0	1	0	1	1	2	1	0	0	1	2	1	0	0	0	0	1	1	0	1	0	1	0	1	0	1	2.2	6.22	1.02
463	61-70	1	0	0	0	0	0	0	0	1	0	0		0	0	0	1	0	1	0				0	1	1	0	0	1	2	1	0	0	0	0	0	0	0	0	0	0	0	0	0	0	1.5	3.23	1.72
464	61-70	1	0	0	0	1	0	0	0	0	0	1	0	0	1	1	0	1	0	1	0	1	0	0	0	0	0	0	0	2	1	0	0	0	0	0	0	0	0	0	0	0	0	0	0	1.5	3.27	2.75	1.18909
465	61-70	1	0	0	0	0	0	0	0	0	0	0		0	1	1	0	1	0	1				1	3	1	0	0	1	2	1		0	0	0	0	0	0	0	0	0	0	0	0	0	5	3.23	1.36
466	61-70	1	0	0	0	0	0	0	0	0	0	1	0	1	1	1	0	1	0	0	0	1	1	1	3	1	0	0	1	1	1	0	0	0	0	0	0	0	0	0	0	0	0	0	0	2	2.3	2.18	1.05505
467	61-70	1	0	0	0	0	0	0	0	1	1	1	0	1	1	1	1	0	0	0	1	0	0	0	0	0	0	0	1	1	1	0	0	0	0	0	0	0	0	0	0	0	0	0	0	0.4	4.11	2.52	1.63095
468	61-70	1	0	0	0	0	0	0	0	2	0	1	0	0	0	0	0	1	1	1	1	0	1	0	0	0	2	1	0	0	0	0	0	0	0	0	0	0	0	0	0	0	0	0	0	0.5	3.1	1.83	1.69399
469	61-70	1	0	0	0	0	0	0	0	0	1	1		1	1	0	1	0	0	1	0	1	1	0	3	1	2	1	0	0	0	0	0	0	0	0	0	0	0	0	0	0	0	0	0	0.7	3.75	3.25
470	61-70	1	1	800	1	0	0	0	0	0	0	0		0	1	0	0	1	1	1	0	0	0	1	0	0	1	1	1	0	0	0	0	0	0	0	0	0	0	0	0	0	0	0	0	1.8	2.5	1.49
471	61-70	1	0	0	0	0	1	0	0	2	1	1		0	0	1	1	0	1	1	0	0	1	1	0	0	0	0	1	0	0	1	1	1	0	0	0	0	0	0	0	0	0	0	0	3.5	5.64	1.96
472	61-70	1	1	1000	1	0	0	0	0	0	1	1	1	1	0	1	1	0	1	1	1	1	1	1			0	0	1	0	0	1	0	0	0				0	0	0	0	0	0	0	6	10.97	2.16	5.0787
473	61-70	1	1	1000	1	0	0	0	0	1	1	1	1	1	0	1	0	0	1	0	1	1	1	1	2	1	0	0	1	5	1		1	0	0	1	0	0	0	0	1	0	0	0	0	2.5	4.71	2.38	1.97899
474	61-70	1	0	0	0	0	0	0	0	0	0	1		1	0	0	0	1	0	0	0	0	0	0	5	1	0	0	1	4	1	0	0	0	0	0	0	0	0	0	0	0	0	0	0	1.5	3.26	2.41
475	61-70	1	0	0	0	0	0	0	0	0	1	1	1	1	1	1	0	1	0	1	0	0	1	0	6	1	0	0	1	4	1	0	0	0	0	0	0	0	0	0	0	0	0	0	0	1.2	5.03	2.22	2.26577
476	61-70	1	0	0	0	0	0	0	0	0	0	1		1	0	0	1	0	0	1	1	1	1	1	2	1	0	0	1	4	1		0	0	0	0	0	0	0	0	0	0	0	1	1	5	2.67	2.03
477	61-70	1	0	0	0	0	0	0	1	0	1	0	1	0	1	0	1	1	0	0	0	0	1	1			0	0	1	4	1		0	0	0				0	0	0	0	0	0	0	2	5.42	1.7	3.18824
478	61-70	1	0	0	0	0	0	0	0	1	0	0	0	1	0	0	0	1	0	1	1	1	0	1	2	1	0	0	1	4	1		0	0	0	0	0	0	0	0	0	0	0	0	0	2.3	1	0.75	1.33333
479	61-70	1	0	0	0	0	1	0	0	0	0	0		0	0	0	1	0	1	1	0	0	0	0	1	1	0	0	1	2	1		0	0	0	0	0	0	0	0	0	0	0	0	0	1.6	2.14	1.29
480	61-70	1	0	0	0	0	0	0	0	1	0	1	0	1	0	0	0	1	1	0	1	1	0	0	5	1	0	0	1	2	1	0	0	0	0	1	0	0	1	0	0	0	0	0	0	1	2.63	1.82	1.44505
481	61-70	1	0	0	0	0	0	0	0	1	0	0	0	0	0	1	0	1	1	1	1	1	1	0	0	0	0	0	0	2	1	0	0	0	0	0	0	0	0	0	0	0	0	0	0	1.4	2.03	1.77	1.14689
482	61-70	1	0	0	0	0	0	0	1	0	0	0		0	1	0	1	0	0	0	1	1	0	1	2	1	0	0	0	2	1	0	0	0	0	0	0	0	0	0	0	0	0	0	0	1.8	1.31	1.37
483	61-70	1	0	0	0	0	0	0	0	2	0	1		1	0	1	0	0	1	0	0	0	1	0	4	1	0	0	1	1	1	0	0	0	0	0	0	0	0	0	0	0	0	0	0	1	1.44	2.35
484	61-70	1	0	0	0	0	0	0	0	1	0	0		1	0	1	1	0	1	1	0	0	1	1	5	1	3	1	1	0	0	1	0	0	0	0	0	0	0	0	0	0	0	1	0	5	3.06	1.73
485	61-70	1	0	0	0	0	0	0	0	3	1	1	1	0	1	1	1	0	1	1	1	1	0	1	3	1	3	1	1	0	0	0	1	0	0	0	0	0	0	0	0	0	0	0	0	4	5.69	1.84	3.09239
486	61-70	1	0	0	0	0	0	0	0	0	0	0	0	0	0	0	0	1	1	1	0	1	1	0	0	0	2	1	0	0	0	0	0	0	0	0	0	0	0	0	0	0	0	0	0	1	1.73	1.47	1.17687
487	61-70	1	1	1600	1	0	0	0	0	0	1	0		1	0	1	1	0	0	0				1	4	1	1	1	1	0	0	0	0	0	0	0	0	0	0	0	0	0	0	0	0	6.5	5.94	1.63
488	61-70	1	1	800	1	0	0	0	0	0	0	0		0	0	0	0	1	0	0	0	1	1	1	4	1	1	1	1	0	0	0	0	0	0	0	0	0	0	0	0	0	0	0	0	5	2.57	1.14
489	61-70	1	1	1600	1	0	1	0	0	0	1	1	1	1	0	1	0	1	0	1	1	1	0	1	4	1	0	0	1	0	0	0	1	0	0	0	0	0	0	0	0	0	0	0	1	3.5	6.48	1.94	3.34021
490	61-70	1	0	0	0	0	0	0	0	0	1	1	1	1	1	1	0	1	0	1	1	1	0	1	4	1	0	0	1	0	0	0	0	0	0	0	0	0	0	0	0	0	0	0	0	6	4.87	2.24	2.17411
491	61-70	1	0	0	0	0	0	0	0	2	0	0	0	0	1	1	1	0	1	0	0	0	1	1	1	1	0	0	0	0	0	0	0	0	0	0	0	0	0	0	0	0	0	0	0	2	2.7	1.58	1.70886
492	61-70	1	0	0	0	0	0	0	0	2	0	0	0	0	0	0	0	0	1	1	1	0	1	1	3	1	0	0	1	5	1	1	0	0	0	1	0	0	1	1	0	0	0	1	0	3.5	2.69	1.67	1.61078
493	61-70	1	0	0	0	0	0	0	0	2	0	0		1	0	1	0	0	1	1	0	1	0	1	4	1	0	0	1	4	1	1	0	0	0	0	0	0	0	0	0	0	0	0	0	2	3.03	1.35
494	61-70	1	0	0	0	0	0	0	0	1	1	0		1	1	1	1	0	0	1	1	0	0	1	3	1	0	0	1	4	1	0	1	0	0	0	0	0	0	0	0	0	0	0	0	3	3.59	1.09
495	61-70	1	0	0	0	0	0	0	0	1	0	1	0	0	0	0	1	0	1	1	0	0	0	1	2	1	0	0	1	4	1	0	0	0	0	0	0	0	0	0	0	0	0	0	0	2	1.24	2.03	0.610837
496	61-70	1	0	0	0	0	0	0	0	1	0	0	1	0	0	1	1	0	0	1				1	4	1	0	0	1	4	1		0	0	0	0	0	0	0	0	0	0	0	0	0	2.8	2.87	1.2	2.39167
497	61-70	1	0	0	0	0	0	0	0	1	1	1	1	1	1	1	1	1	0	0	1	1	0	1	0	0	0	0	1	2	1	1	0	0	0	0	0	0	0	0	0	0	0	0	0	4	4.47	2.22	2.01351
498	61-70	1	0	0	0	0	0	0	0	1	1	0		0	0	1	0	0	1	1	1	1	1	1	0	0	0	0	1	2	1	1	0	0	0	0	0	0	0	0	0	0	0	0	0	2.5	4.33	1.38
499	61-70	1	0	0	0	0	0	0	0	3	0	0		0	0	0	1	0	1	0	1	1	0	1	5	1	0	0	1	2	1	0	0	0	0	0	0	0	0	0	0	0	0	0	0	2.5	2.82	1.76
500	61-70	1	0	0	0	0	0	0	0	2	0	1		1	0	0	0	1	1	0				1	0	0	0	0	1	2	1	0	0	0	0	0	0	0	0	0	0	0	0	0	0	2	2.04	1.87
501	61-70	1	0	0	0	0	0	0	0	3	1	1		1	1	1	0	1	0	1				0	3	1	0	0	1	2	1	0	0	0	0	0	0	0	0	0	0	0	0	0	0	1.5	4.26	1.85
502	61-70	1	0	0	0	1	0	0	0	1	1	0	1	0	1	1	0	1	0	1	1	0	1	0	3	1	0	0	0	2	1	0	0	0	0	0	0	0	0	0	0	0	0	0	0	1.4	3.71	1.5	2.47333
503	61-70	1	0	0	0	0	1	0	0	1	0	1		0	0	0	1	0	1	1	1	1	0	1	3	1	0	0	1	1	1	0	0	0	0	0	0	0	0	0	0	0	0	0	0	2	2.2	1.86
504	61-70	1	1	800	1	0	1	0	0	0	1	1		1	1	1	1	0	0	1	1	1	1	1	4	1	1	1	1	0	0	0	0	0	0	0	0	0	0	0	0	0	0	0	1	7	3.99	2.35
505	61-70	1	1	200	1	0	0	0	0	0	1	1		1	0	1	1	0	1	1	1	1	1	1	4	1	1	1	1	0	0	1	0	0	0	0	0	0	0	0	0	0	0	0	0	10	5.95	2.77
506	61-70	1	1	1050	0	0	0	0	0	0	1	0		0	0	0	0	1	1	1	0	1	0	1	4	1	1	1	1	0	0	0	0	0	0	1	1	0	0	1	1	0	0	0	0	1.8	5.56	1.71
507	61-70	1	1	800	1	0	0	0	0	0	1	1	1	0	1	1	1	0	0	0				1	0	0	1	1	1	0	0	0	0	0	0	0	0	0	0	0	0	0	0	0	0	2.5	5.02	1.84	2.72826
508	61-70	1	0	0	0	0	1	0	0	2	0	1	0	0	0	1	1	0	0	0	0	0	0	0	3	1	0	0	0	0	0	0	0	0	0	0	0	0	0	0	0	0	0	0	0	1	2.57	1.86	1.38172
509	61-70	1	1	600	1	0	0	0	1	0	1	1	1	1	0	1	1	0	1	0	1	1	1	1	0	0	0	0	1	0	0	0	0	0	0	0	0	0	0	0	0	0	0	0	0	5	4.4	1.94	2.26804
510	61-70	1	0	0	0	0	0	0	1	1	0	1		1	1	1	0	1	0	0	0	1	0	0	5	1	0	0	0			0	0	0	0	0	0	0	0	0	0	0	0	0	0	0.8	2.78	1.81
511	61-70	1	0	0	0	0	0	0	0	1	0	0	0	0	0	0	0	0	1	1	0	0	1	1	4	1	0	0	1	5	1	1	0	1	0	0	0	0	0	0	0	0	0	0	0	2.5	1.86	1.75	1.06286
512	61-70	1	0	0	0	0	0	0	0	2	0	0		0	0	0	1	0						1	2	1	0	0	1	5	1	1	0	0	0	0	0	0	0	0	0	0	0	1	1	2.5	2.49	1.33
513	61-70	1	1	200	0	0	0	1	0	3	1	1	0	1	0	1	1	0	1	1	1	1	0	1	4	1	0	0	1	5	1	0	0	0	0	0	0	0	0	0	0	0	0	0	0	5	3.75	2.12	1.76887
514	61-70	1	0	0	0	0	0	0	0	0	0	0		0	0	0	0	1	0	0	1	0	1	1	4	1	0	0	1	5	1		0	0	0	0	0	0	0	0	0	0	0	0	0	5	3.19	1.56
515	61-70	1	1	400	0	0	0	0	0	3	0	0		1	1	1	1	0	1	1	0	1	0	1	3	1	0	0	1	4	1	0	0	0	0	0	0	0	0	0	0	0	0	0	0	2	3.27	0.59
516	61-70	1	0	0	0	0	0	0	0	1	1	1	0	1	1	0	1	0	0	0	0	1	0	0	0	0	0	0	1	4	1	0	0	0	0	0	0	0	0	0	0	0	0	0	0	0.7	3.54	2.23	1.58744
517	61-70	1	0	0	0	0	0	0	0	1	1	0		0	0	0	0	1	0	1				1	2	1	0	0	1	4	1		0	0	0	0	0	0	0	0	0	0	0	0	0	2.2	5.01	0.97
518	61-70	1	0	0	0	0	1	1	0	1	0	1		0	0	1	0	0	1	1	1	1	0	0	2	1	0	0	1	2	1	0	0	0	0	0	0	0	0	0	0	0	0	0	0	1.5	2.35	1.8
519	61-70	1	0	0	0	0	1	0	0	0	0	0		1	0	1	1	0	0	1	0	0	0	0	4	1	0	0		2	1	0	0	0	0	0	0	0	0	0	0	0	0	0	0	1.1	2.25	1.43
520	61-70	1	0	0	0	0	0	0	0	2	1	0		0	0	1	0	1	0	0	0	1	0	0	3	1	0	0	1	2	1	1	0	0	0	0	0	0	0	0	0	0	0	0	0	1.2	4.66	1.47
521	61-70	1	0	0	0	0	0	0	0	2	0	0		0	1	1	1	1	0	0				0	5	1	0	0	1	2	1	0	0	0	0	0	0	0	0	0	0	0	0	0	0	1.2	2.51	1.23
522	61-70	1	1	600	1	0	0	0	0	0	1	1	0	1	0	0	0	0	0	1	1	0	0	1	1	1	0	0	1	2	1	0	0	0	0	0	0	0	0	0	0	0	0	0	0	2	4.06	2.53	1.60474
523	61-70	1	0	0	0	0	0	0	0	0	1	0		0	1	1	1	0	0	0	1	1	0	0	0	0	0	0	1	2	1	0	0	0	0	0	0	0	0	0	0	0	0	0	0	0.5	8.22	1.32
524	61-70	1	0	0	0	0	0	0	1	1	1	0		0	1	0	0	1	0	1	1	0	1	1	4	1	0	0	1	2	1	0	0	0	0	0	0	0	0	0	0	0	0	0	0	2	4.59	1.35
525	61-70	1	0	0	0	0	0	1	0	2	0	1		0	0	0	1	0	1	1	1	1	0	0	3	1	0	0	1	2	1	0	0	0	0	0	0	0	0	0	0	0	0	0	0	1	1.16	1.87
526	61-70	1	0	0	0	0	0	0	0	2	1	1		0	1	1	1	1	0	0	1	0	0	1	3	1	0	0	1	2	1		0	0	0	0	0	0	0	0	0	0	0	0	0	3	4.59	2.27
527	61-70	1	0	0	0	0	0	1	0	1	1	1		1	0	0	1	0	0	1	1	1	1	1	2	1	0	0	1	2	1		0	0	0	0	0	0	0	0	0	0	0	0	0	2	4.12	2.25
528	61-70	1	0	0	0	0	0	0	0	1	0	0	0	0	1	0	1	1	0	0	0	0	0	0	5	1	0	0	1	1	1	0	0	0	0	0	0	0	0	0	0	0	0	0	0	1	2.05	1.58	1.29747
529	61-70	1	1	600	0	0	0	0	0	2	1	1		0	0	0	1	0	1	0	1	1	1	1	2	1	1	1	1	0	0	0	0	0	0	0	0	0	0	0	0	0	0	0	0	5.4	4.61	2.5
530	61-70	1	1	800	1	0	0	0	0	0	0	1	0	1	0	0	0	1	1	1	1	1	1	1	0	0	1	1	1	0	0		0	0	0	0	0	0	0	0	0	0	0	0	0	2	3.41	1.95	1.74872
531	71-80	1	1	400	0	0	1	0	0	2	1	1	1	1	1	1	0	1	1	0	0	1	1	1	3	1	0	0	1	5	1	0	0	0	0	0	0	0	0	0	0	0	0	0	0	1.8	4.09	1.97	2.07614
532	71-80	1																						1	3	1	0	0	1	5	1	1	0	0	0	0	0	0	0	0	0	0	0	1	0	2.4
533	71-80	1	0	0	0	0	1	0	0	1	1	0		1	1	0	1	1	0	1	1	0	1	1	3	1	0	0	1	2	1	0	0	1	0	0	0	0	0	0	0	0	0	0	0	2.5	4.33	1.46
534	71-80	1	0	0	0	0	1	0	0	1	1	1	0	1	1	1	0	1	0	0	0	1	1	1	2	1	0	0	1	2	1	0	0	0	0	0	0	0	0	0	0	0	0	0	0	2	4.73	2.74	1.72628
535	71-80	1	0	0	0	0	0	0	0	2	0	0		1	1	1	0	1	1	0	1	0	1	0	0	0	0	0	1	2	1	0	0	0	0	0	0	0	0	0	0	0	0	0	0	1.5	2.94	1.69
536	71-80	1	0	0	0	0	0	0	0	2	0	1	0	1	1	1	1	0	1	1	1	0	1	1	6	1	0	0	1	2	1	0	0	0	0	0	0	0	0	0	0	0	0	0	0	1.8	3.07	2.2	1.39545
537	71-80	1	0	0	0	0	0	0	0	3	0	0		0	1	1	0	1	0	0	0	1	1	0	6	1	0	0	1	2	1		0	0	0	0	0	0	0	0	0	0	0	0	0	0.5	2.72	1.16
538	71-80	1	0	0	1	0	0	0	0	0	1	1	1	0	1	0	0	1	0	0	0	1	0	0	3	1	2	1	0	0	0	0	0	0	0	0	0	0	0	0	0	0	0	0	0	1.3	3.84	2.11	1.81991
539	71-80	1	1	300	0	0	0	0	0	2	1	0	1	0	0	1	1	0	1	1	1	1	0	1	4	1	1	1	1	0	0	1	0	0	0	0	0	0	0	0	0	0	0	0	0	5.5	4.95	1.19	4.15966
540	71-80	1	1	1800	0	0	0	0	0	1	1	0		0	1	1	0	1	0	0				1	3	1	0	0	1	5	1		0	1	0	0	0	0	0	0	0	0	0	1	0	2.5	4.54	1.43
541	71-80	1	0	0	0	0	0	0	1	0	0	0		1	1	1	1	0	0	0	1	1	0	0	0	0	0	0	1	2	1	1	0	0	0	0	0	0	0	0	0	0	0	0	0	1.6	1.92	1.24
542	71-80	1	0	0	0	0	0	0	0	1	0	0		0	1	0	0	1	0	0	1	1	1	0	5	1	0	0	1	2	1	0	0	0	0	0	0	0	0	0	0	0	0	1	0	0.55	3.15	1.4
543	71-80	1	0	0	0	0	0	1	0	1	1	1	1	1	1	1	1	1	1	1	1	0	0	1	3	1	0	0	1	2	1	0	0	0	0	0	0	0	0	0	0	0	0	0	0	2.2	4.84	2.15	2.25116
544	71-80	1	0	0	0	0	0	0	0	2	0	0		1	0	1	1	0	0	1	0	0	0	1	2	1	0	0	1	2	1	0	0	0	0	0	0	0	0	0	0	0	0	0	0	2.3	3.24	1.66
545	71-80	1	0	0	0	0	0	0	0	1	1	0	1	1	1	1	1	1	0	0	1	1	0	0	0	0	0	0	0	2	1	0	0	0	0	0	0	0	0	0	0	0	0	0	0	1	5.01	1.79	2.79888
546	71-80	1								3	0	1	0	1	0	1	1	0	1	1	0	1	1	0	5	1	0	0	1	2	1	0	0	0	0	0	0	0	0	0	0	0	0	0	0	1.2	3.15	2.81	1.121
547	71-80	1	0	0	0	0	0	0	0	1	0	1	0	0	0	0	1	0	0	1	0	0	1	0	0	0	0	0	0	1	1	0	0	0	0	0	0	0	0	0	0	0	0	0	0	1	3.01	2.12	1.41981
548	71-80	1	0	0	0	0	0	1	1	2	0	0		0	0	1	1	0	1	0	0	0	0	0	0	0	0	0		1	1	0	0	0	0	0	0	0	0	0	0	0	0	0	0	0.7	3.1	1.69
549	71-80	1	0	0	0	0	0	0	0	3	0	0	1	0	0	1	0	1			1			0	3	1	3	1	1	0	0	0	0	0	0	0	0	0	0	0	0	0	0	0	0	0.5	2.56	0.97	2.63918
550	71-80	1	1	200	0	0	0	0	0	2	1	1		0	0	0	1	0	1	1	1	1	1	1	2	1	3	1	0	0	0		1	0	0	0	0	0	0	0	0	0	0	0	0	3	4.24	2.18
551	71-80	1	0	0	0	0	0	1	0	0	0	0	0	0	0	0	0	1	1	1	1	1	1	0	3	1	2	1	0	0	0	0	0	0	0	0	0	0	0	0	0	0	0	0	0	1.3	2.16	1.37	1.57664
552	71-80	1	0	0	0	1	1	0	0	0	0	0		0	0	0	0	1	0	1	0	0	1	0	2	1	0	0	1	0	0	0	0	0	0	0	0	0	0	0	0	0	0	0	0	1.3	1.88	1
553	71-80	1	1	300	1	0	0	1	0	2	0	0		0	0	0	0	1	1	0				1	0	0	0	0	1	0	0	0	0	0	0	0	0	0	0	0	0	0	0	0	0	2.3	2.28	1.75
554	71-80	1	0	0	0	0	0	0	0	2	0	0	1	0	0	1	0	0	1	1	0	0	0	0	2	1	0	0	1	0	0		0	1	0	0	0	0	0	0	0	0	0	0	0	1	2.03	0.67	3.02985
555	71-80	1	0	0	0	0	0	0	0	1	0	1		0	0	0	1	0	0	1				0	5	1	0	0	1	5	1	0	0	0	0	1	1	0	0	0	1	0	1	1	1	0.5	2.71	1.81
556	71-80	1	0	0	0	0	1	0	0	1	1	1		0	1	1	0	1	1	0	1	1	0	1	2	1	0	0	1	4	1	0	0	0	0	0	0	0	0	0	0	0	0	0	0	2.5	5.09	2.47
557	71-80	1	1	1000	0	0	0	0	0	1	1	0		1	0	0	0	1	0	1	1	0	0	1	2	1	0	0	1	4	1		0	0	0	0	0	0	0	0	0	0	0	0	0	4.5	5.63	1.18
558	71-80	1	0	0	0	0	1	0	0	2	1	1		0	0	1	1	0	1	1	1	1	0	1	0	0	0	0	1	2	1	1	0	1	1	0	0	0	0	0	0	0	0	0	0	4.5	3.91	1.98
559	71-80	1	0	0	0	0	0	0	1	2	1	1	1	0	1	0	0	1	0	0	0	1	1	0	0	0	0	0	1	2	1		0	0	0	0	0	0	0	0	0	0	0	0	0	1.5	3.53	1.92	1.83854
560	71-80	1	0	0	0	0	0	0	0	2	1	1		1	1	1	0	1	1	0	1	1	1	1	4	1	0	0	1	1	1	0	0	0	0	0	0	0	0	0	0	0	0	0	0	2.2	6.27	2.27
561	71-80	1	0	0	0	0	0	0	0	2	1	0		1	0	1	1	0	0	1	1	1	0	1	3	1	3	1	1	0	0		0	0	0	0	0	0	0	0	0	0	0	0	0	2	5.68	1.55
562	71-80	1	0	0	0	0	0	0	0	1	0	1	0	0	0	0	1	0	1	1	0	1	0	1	2	1	1	1	1	0	0		1	1	0	1	1	0	1	1	1	0	0	1	0	3	2.89	1.85	1.56216
563	71-80	1	1	2400	1	0	0	0	0	3	1	0		0	1	1	0	1	0	0	1	1	1	1	3	1	1	1	1			0	0	0	0	0	0	0	0	0	0	0	0	0	0	4	4	1.72
564	71-80	1	0	0	0	0	0	1	0	2	0	0		0	0	1	0	1	0	0	1	1	0	1	0	0	0	0	1			0	0	0	0	0	0	0	0	0	0	0	0	0	0	2.2	2.45	1.54
565	71-80	1	1	480	1	0	1	0	0	1	1	1	0	0	0	1	1	0	1	0	1	1	1	1	0	0	0	0	1	5	1	1	0	0	0	0	0	0	0	0	0	0	0	0	0	3	4.37	4.37	1
566	71-80	1	0	0	0	0	0	0	0	0	1	1		1	0	1	0	0	1	1	0	0	0	0	4	1	0	0	1	4	1		0	0	0	0	0	0	0	0	0	0	0	0	0	0.5	4.66	2.41
567	71-80	1	0	0	0	0	1	0	0	2	0	0	1	0	0	0	0	1	1	0	1	0	1	1	0	0	0	0	1	2	1	0	0	0	0	0	0	0	0	0	0	0	0	0	0	2.3	2.97	0.76	3.90789
568	71-80	1	0	0	0	0	0	0	0	2	1	0		1	0	1	0	0	1	0	1	0	0	1	0	0	0	0	1	2	1	0	0	0	0	0	0	0	0	0	0	0	0	0	0	3	3.66	1.73
569	71-80	1	1	800	1	0	0	0	0	2	1	0	1	1	0	1	0	1	0	1	1	1	1	1	0	0	1	1	1	0	0	1	0	0	0	0	0	0	0	0	0	0	0	0	0	2.5	4.34	1.25	3.472
570	71-80	1	0	0	0	0	0	0	0	2	0	1		0	0	1	1	0	1	0	0	1	1	1	0	0	0	0	1	4	1	0	0	0	0	0	0	0	0	0	0	0	0	0	0	2	2.38	2.01
571	71-80	1	0	0	0	0	0	0	0	2	0	1		1	1	1	1	0	0	0	1	0	1	1	0	0	0	0	1	4	1		0	0	0	0	0	0	0	0	0	0	0	0	0	3.5	3.41	2.23
572	71-80	1	0	0	0	0	0	0	0	2	1	0	1	1	1	0	1	1	0	0	1	1	1	0	3	1	0	0	1	1	1	0	0	0	0	0	0	0	0	0	0	0	0	0	0	1.5	3.63	1.78	2.03933
573	71-80	1	0	0	0	0	0	0	0	1	0	0		0	0	0	0	1	1	1	1	1	1	0	0	0	0	0	0	1	1	0	0	0	0	0	0	0	0	0	0	0	0	0	0	1.2	2.14	1.35
574	71-80	1	0	0	0	0	0	0	0	0	0	0		0	1	0	0	1	1	1	0	1	1	1	2	1	1	1	1	0	0	0	0	0	0	0	0	0	0	0	0	0	0	0	0	2.5	3.07	0.91
575	71-80	1	0	0	0	0	0	1	0	3	0	1	0	1	1	0	1	1	0	0	1	1	0	0	0	0	0	0	0	0	0	0	0	0	0	0	0	0	0	0	0	0	0	0	0	0.6	3.18	1.86	1.70968
576	71-80	1	0	0	0	0	0	1	0	2	0	1		1	1	1	1	0	0	0	1	0	1	0	3	1	0	0		0	0	0	0	0	0	0	0	0	0	0	0	0	0	0	0	1.1	2.45	1.94
577	71-80	1	1	800	1	0	0	0	0	1	1	1		0	0	1	1	0	1	1	1	0	1	1	0	0	0	0	1	4	1	0	0	0	0	0	0	0	0	0	0	0	0	0	0	2.2	4.04	2.31
578	71-80	1	0	0	0	0	1	0	0	0	1	0		1	1	1	1	0	0	1	0	1	0	1	4	1	0	0	0	2	1		0	0	0	0	0	0	0	0	0	0	0	0	0	2.6	3.88	1.57
579	71-80	1	0	0	0	0	0	0	0	1	1	1	0	0	1	0	1	0	0	1	1	1	0	0	4	1	0	0	1	2	1	1	0	1	1	0	1	1	1	0	0	0	0	1	0	1.6	4.4	3.17	1.38801
580	71-80	1	0	0	0	0	0	0	0	2	0	0		0	0	1	0	1	1	1	0	1	1	1	4	1	0	0	1	2	1	0	0	0	0	0	0	0	0	0	0	0	0	0	0	2	1.3	0.87
581	71-80	1	0	0	0	0	0	0	1	2	1	0		0	0	0	1	0	0	1	0	1	0	0			1	1	1			0	0	0	0				0	0	0	0	0	0	0	1.5	3.71	1.18
582	71-80	1	1	300	0	0	1	0	0	0	1	1		0	0	1	0	0	0	0	1	0	0	1	2	1	0	0	1	2	1	0	1	0	1	0	1	1	1	0	0	0	0	0	1	2	3.75	2.16
583	71-80	1	0	0	0	0	0	0	0	2	0	1		0	0	0	1	0	0	0	1	1	1	1	0	0	0	0	1	4	1	0	0	0	0	0	0	0	0	0	0	0	0	0	0	4	2.1	2.1
584	71-80	1	0	0	0	0	1	0	0	3	1	0	1	1	1	0	1	0	0	1	1	1	1	0	2	1	0	0	1	2	1	0	0	0	0	0	0	0	0	0	0	0	0	0	0	1.5	3.51	1.39	2.52518
585	71-80	1	0	0	0	0	0	0	0	0	0	0		0	1	0	1	0	1	0	1	0	1	0	0	0	2	1	0	0	0	0	0	0	0	0	0	0	0	0	0	0	0	0	0	1	2.44	1.27
586	71-80	1	0	0	0	0	1	1	0	0	0	0		0	1	1	0	1	0	1				1	3	1	0	0	1	2	1	0	1	1	0	1	0	0	0	1	0	0	0	1	0	3.6	2.67	0.94
587	71-80	1	0	0	0	0	0	0	0	2	1	1		1	0	1	1	0	0	0	1	1	0	0	5	1	0	0	1	2	1	0	0	0	0	0	0	0	0	0	0	0	0	0	0	1.5	4.35	1.95
588	71-80	1	0	0	0	0	1	0	0	1	0	0		0	0	1	0	0	1	1	1	1	0	1	3	1	0	0	1	1	1	0	0	0	0	0	0	0	0	0	0	0	0	0	0	2.8	2.43	1.55
589	71-80	1	1	800	1	0	0	0	0	0	0	0	0	0	0	0	0	0	0	0	1	1	0	0	4	1	3	1	1	0	0		0	0	0	0	0	0	0	0	0	0	0	0	0	1.5	2.18	1.52	1.43421
590	71-80	1	1	30	0	0	0	0	0	0	0	0		0	0	0	0	0	1	1	1	0	0	0	0	0	1	1	1	0	0	1	0	0	0	0	0	0	0	0	0	0	0	0	0	1.5	2.85	1.6
591	81-90	1	1	320	0	0	1	0	0	1	0	1	0	1	0	1	1	0	0	1	1	1	0	0	3	1	0	0	1	1	1	0	0	0	0	0	0	0	0	0	0	0	0	0	0	1.6	3.27	2.04	1.60294
592	81-90	1	0	0	0	0	0	0	0	1	1	1		0	0	0	0	0	1	0	1	1	0	1	1	1	0	0		4	1	1	0	0	0	0	0	0	0	0	0	0	0	0	0	3	3.47	2.03
593	81-90	1	0	0	0	0	0	0	0		0	0		0	0	0	0	0			1	1	0	1	0	0	0	0	0	2	1	0	0	0	0	0	0	0	0	0	0	0	0	0	0	2	2.26	1.4
594	81-90	1	1	2000	1	0	0	0	0	2	1	0		0	0	0	0	0	1	0	1	1	0	1	3	1	1	1	1	0	0	0	0	0	0	0	0	0	0	0	0	0	0	1	0	4.5	6.26	1.04
595	81-90	1	0	0	0	0	0	0	0	2	0	0	0	0	1	1	0	1	1	1	1	0	1	0	3	1	0	0	0	0	0	0	0	0	0	0	0	0	0	0	0	0	0	0	0	0.5	2.86	1.74	1.64368
[truncated: 10 more columns]
